# Supplementary material for: Inhibition of adipocyte lipolysis by vaspin impairs thermoregulation in vivo
Source: Nat Commun. 2025 Dec 10;16:11075. doi: 10.1038/s41467-025-66950-y (PMC12698850; doi:10.1038/s41467-025-66950-y)
Supplement: Supplementary file 3 — Supplementary Data 1-7 [file 41467_2025_66950_MOESM3_ESM.xlsx]

## Sheet: SuppData1
Supplementary Data 1: Differentially expressed genes in BAT of VasTg and WT mice after cold exposure (p<0.05).
Symbol	logFC	AveExpr	P.Value	adj.P.Val	Description
0610011F06Rik	-0.242884	8.56241	0.0267939	0.758323	RIKEN cDNA 0610011F06 gene
1110001J03Rik	-0.25915	9.71687	0.0444569	0.758323	RIKEN cDNA 1110001J03 gene
1110034G24Rik	-0.256348	6.96201	0.0365441	0.758323	RIKEN cDNA 1110034G24 gene
1110057P08Rik	0.372639	4.05468	0.00519126	0.758323	RIKEN cDNA 1110057P08 gene
1190005I06Rik	-0.249405	8.21503	0.0318558	0.758323	RIKEN cDNA 1190005I06 gene
1500004A13Rik	-0.328755	7.28969	0.038778	0.758323	RIKEN cDNA 1500004A13 gene
1700008J07Rik	-0.356915	7.60668	0.0122583	0.758323	RIKEN cDNA 1700008J07 gene
1700013G24Rik	-0.407899	4.79969	0.0371076	0.758323	RIKEN cDNA 1700013G24 gene
1700018L02Rik	-0.405545	5.96987	0.0305034	0.758323	RIKEN cDNA 1700018L02 gene
1700023F06Rik	-0.216522	7.28546	0.0461823	0.758323	RIKEN cDNA 1700023F06 gene
1700037C18Rik	-0.446172	6.3832	0.000706076	0.562879	RIKEN cDNA 1700037C18 gene
1700086D15Rik	-0.409026	4.01444	0.0014889	0.629804	RIKEN cDNA 1700086D15 gene
1810010H24Rik	-0.322188	6.59336	0.0110735	0.758323	RIKEN cDNA 1810010H24 gene
1810011H11Rik	0.344799	5.46968	0.0186206	0.758323	RIKEN cDNA 1810011H11 gene
1810043G02Rik	-0.307113	8.28922	0.0170122	0.758323	RIKEN cDNA 1810043G02 gene
2010003K11Rik	-0.346316	8.87053	0.004928	0.758323	RIKEN cDNA 2010003K11 gene
2610318N02Rik	0.276303	5.76087	0.0331714	0.758323	RIKEN cDNA 2610318N02 gene
2810032G03Rik	0.309543	4.71048	0.0284028	0.758323	RIKEN cDNA 2810032G03 gene
2810474O19Rik	-0.279354	10.2604	0.0272546	0.758323	RIKEN cDNA 2810474O19 gene
4921507P07Rik	-0.35228	7.02806	0.0262662	0.758323	RIKEN cDNA 4921507P07 gene
4930455H04Rik	-0.26499	4.59556	0.0474945	0.758323	RIKEN cDNA 4930455H04 gene
4930529C04Rik	0.330713	5.17018	0.0221651	0.758323	zinc finger, BED domain containing 4 pseudogene
4930553M12Rik	-0.243276	6.31334	0.0434424	0.758323	RIKEN cDNA 4930553M12 gene
4930565D16Rik	-0.40972	5.07344	0.0370106	0.758323	RIKEN cDNA 4930565D16 gene
4930584F24Rik	-0.317839	5.16367	0.0159539	0.758323	RIKEN cDNA 4930584F24 gene
4933402D24Rik	-0.334341	4.64729	0.0119145	0.758323	RIKEN cDNA 4933402D24 gene
4933416I08Rik	-0.330265	4.39609	0.0448021	0.758323	RIKEN cDNA 4933416I08 gene
4933427D14Rik	-0.30677	6.0252	0.0264495	0.758323	RIKEN cDNA 4933427D14 gene
5031439G07Rik	0.273055	10.1844	0.0433184	0.758323	RIKEN cDNA 5031439G07 gene
5730480H06Rik	-0.703261	4.93196	0.0017699	0.672594	RIKEN cDNA 5730480H06 gene
5830454E08Rik	-0.332888	4.83868	0.0211521	0.758323	RIKEN cDNA 5830454E08 gene
6430550D23Rik	-0.521669	7.60099	0.0297371	0.758323	RIKEN cDNA 6430550D23 gene
9430020K01Rik	-0.257209	8.81157	0.0282813	0.758323	RIKEN cDNA 9430020K01 gene
A1bg	-0.243738	4.49442	0.0454646	0.758323	alpha-1-B glycoprotein
A330070K13Rik	-0.318599	5.14625	0.0339753	0.758323	RIKEN cDNA A330070K13 gene
A3galt2	-0.320718	5.53902	0.0170641	0.758323	alpha 1,3-galactosyltransferase 2 (isoglobotriaosylceramide synthase)
A530016L24Rik	-0.696319	9.15691	0.00797015	0.758323	RIKEN cDNA A530016L24 gene
A530064D06Rik	0.289853	4.53953	0.0134122	0.758323	RIKEN cDNA A530064D06 gene
A930033H14Rik	-0.351922	8.3947	0.0292999	0.758323	RIKEN cDNA A930033H14 gene
AA386476	-0.341334	5.49535	0.0165949	0.758323	expressed sequence AA386476
AA415398	-0.293454	7.99883	0.0198173	0.758323	expressed sequence AA415398
Aacs	-0.831885	9.76698	0.0127559	0.758323	acetoacetyl-CoA synthetase
Aamdc	-0.423132	8.2615	0.0496387	0.758323	adipogenesis associated Mth938 domain containing
Aanat	-0.256818	5.54006	0.0250828	0.758323	arylalkylamine N-acetyltransferase
Aatf	0.279632	8.62959	0.0243984	0.758323	apoptosis antagonizing transcription factor
Abca3	-0.275645	8.31311	0.01761	0.758323	ATP-binding cassette, sub-family A (ABC1), member 3
Abcb1a	-0.436899	7.98485	0.0332954	0.758323	ATP-binding cassette, sub-family B (MDR/TAP), member 1A
Abcb1b	-0.274403	7.32098	0.0322096	0.758323	ATP-binding cassette, sub-family B (MDR/TAP), member 1B
Abcc6	-0.228125	7.02651	0.0237641	0.758323	ATP-binding cassette, sub-family C (CFTR/MRP), member 6
Abhd14b	-0.316391	9.13835	0.0210174	0.758323	abhydrolase domain containing 14b
Abhd15	-0.239729	8.57344	0.0431225	0.758323	abhydrolase domain containing 15
Abl1	-0.377826	7.80629	0.00450289	0.758323	c-abl oncogene 1, non-receptor tyrosine kinase
Abl2	0.343141	7.08049	0.0378138	0.758323	v-abl Abelson murine leukemia viral oncogene 2 (arg, Abelson-related gene)
Abra	0.950757	6.0331	0.0116272	0.758323	actin-binding Rho activating protein
Acaca	-0.809598	12.2295	0.0290848	0.758323	acetyl-Coenzyme A carboxylase alpha
Acacb	-0.369949	11.0883	0.0231012	0.758323	acetyl-Coenzyme A carboxylase beta
Acbd4	-0.35359	8.2448	0.0245798	0.758323	acyl-Coenzyme A binding domain containing 4
Acer2	-0.299809	10.2393	0.0337381	0.758323	alkaline ceramidase 2
Acly	-0.803774	12.8703	0.020453	0.758323	ATP citrate lyase
Acot11	-0.442865	10.3163	0.0426391	0.758323	acyl-CoA thioesterase 11
Acot12	0.260275	8.31319	0.0167283	0.758323	acyl-CoA thioesterase 12
Acot5	0.686633	6.83081	0.0100653	0.758323	acyl-CoA thioesterase 5
Acot6	0.339091	7.36061	0.0159306	0.758323	acyl-CoA thioesterase 6
Acpt	-0.238829	7.11529	0.0470526	0.758323	acid phosphatase, testicular
Acss2	-0.543017	10.1297	0.00858632	0.758323	acyl-CoA synthetase short-chain family member 2
Acss3	-0.783222	9.56904	0.0256271	0.758323	acyl-CoA synthetase short-chain family member 3
Actr1b	-0.245498	9.90745	0.024675	0.758323	ARP1 actin-related protein 1B, centractin beta
Adam17	0.258392	9.37825	0.0435549	0.758323	a disintegrin and metallopeptidase domain 17
Adam21	0.394961	4.53431	0.00658898	0.758323	a disintegrin and metallopeptidase domain 21
Adap1	-0.430647	6.55231	0.0204346	0.758323	ArfGAP with dual PH domains 1
Adgrg1	-0.312971	9.72086	0.030772	0.758323	adhesion G protein-coupled receptor G1
Adgrg3	0.381535	6.47833	0.0161918	0.758323	adhesion G protein-coupled receptor G3
Adh6b	-0.343092	5.05953	0.0336004	0.758323	alcohol dehydrogenase 6B (class V)
Adm2	0.254503	6.21412	0.0328854	0.758323	adrenomedullin 2
Adora1	-0.388132	9.93484	0.0212435	0.758323	adenosine A1 receptor
Adprhl1	-0.615969	7.47703	0.0425261	0.758323	ADP-ribosylhydrolase like 1
Adra1a	-0.422633	9.21639	0.0219592	0.758323	adrenergic receptor, alpha 1a
Adrb2	-0.775801	8.08598	0.00866525	0.758323	adrenergic receptor, beta 2
Adtrp	0.310002	12.9823	0.0303127	0.758323	androgen dependent TFPI regulating protein
Aff2	-0.360202	4.94402	0.00255063	0.758323	AF4/FMR2 family, member 2
Agbl3	-0.368074	6.99492	0.0469955	0.758323	ATP/GTP binding protein-like 3
Agps	0.255786	8.0832	0.0339714	0.758323	alkylglycerone phosphate synthase
Agtr1a	-0.238288	8.29995	0.0317842	0.758323	angiotensin II receptor, type 1a
AI182371	-0.390299	4.20718	0.0283759	0.758323	expressed sequence AI182371
AI506816	0.504203	8.6006	0.00988388	0.758323	expressed sequence AI506816
AI661453	-0.39027	5.98675	0.0107176	0.758323	expressed sequence AI661453
Akap6	0.550048	5.39788	0.00799809	0.758323	A kinase (PRKA) anchor protein 6
Akp3	-0.403716	4.83788	0.0126608	0.758323	alkaline phosphatase 3, intestine, not Mn requiring
Akr1c19	-0.309246	3.96924	0.0187667	0.758323	aldo-keto reductase family 1, member C19
Aldh1a7	-0.396053	9.25049	0.0402171	0.758323	aldehyde dehydrogenase family 1, subfamily A7
Aldh1l1	-0.914022	9.06468	0.0173626	0.758323	aldehyde dehydrogenase 1 family, member L1
Alkbh2	-0.19374	8.03409	0.0393587	0.758323	alkB, alkylation repair homolog 2 (E. coli)
Alms1-ps2	0.334207	5.40051	0.0129765	0.758323	Alstrom syndrome 1, pseudogene 2
Alpk2	0.65583	5.32647	0.0221131	0.758323	alpha-kinase 2
Ammecr1l	0.256405	9.31547	0.0297553	0.758323	AMME chromosomal region gene 1-like
Amn1	-0.295518	8.37919	0.032457	0.758323	antagonist of mitotic exit network 1
Ampd3	-0.206115	11.2898	0.0337738	0.758323	adenosine monophosphate deaminase 3
Amy1	-0.480724	10.4237	0.00900987	0.758323	amylase 1, salivary
Amy2a1	-0.303521	4.31047	0.0362268	0.758323	amylase 2a1
Amz1	0.355905	5.61478	0.0114898	0.758323	archaelysin family metallopeptidase 1
Ank1	0.620417	7.06631	0.0348532	0.758323	ankyrin 1, erythroid
Ankef1	-0.712393	8.27874	0.00143879	0.629804	ankyrin repeat and EF-hand domain containing 1
Ankhd1	0.213222	9.26712	0.027954	0.758323	ankyrin repeat and KH domain containing 1
Ankrd23	1.42331	8.49642	0.000420463	0.458681	ankyrin repeat domain 23
Ankrd46	-0.225346	9.55043	0.0301273	0.758323	ankyrin repeat domain 46
Ankrd49	0.404388	8.1258	0.00139494	0.629804	ankyrin repeat domain 49
Ankrd65	-0.298952	4.49966	0.0432275	0.758323	ankyrin repeat domain 65
Anks1	-0.374773	7.66256	0.00415623	0.758323	ankyrin repeat and SAM domain containing 1
Aoc3	-0.391648	9.56412	0.0110404	0.758323	amine oxidase, copper containing 3
Aox1	-0.448204	9.96195	0.0244195	0.758323	aldehyde oxidase 1
Aox4	0.39697	5.24081	0.0174269	0.758323	aldehyde oxidase 4
Ap4b1	-0.499751	8.15178	0.0239421	0.758323	adaptor-related protein complex AP-4, beta 1
Apba1	0.38659	5.81771	0.0142342	0.758323	amyloid beta (A4) precursor protein binding, family A, member 1
Apc	0.225594	8.86714	0.0238563	0.758323	adenomatosis polyposis coli
Apcs	-0.409868	4.22674	0.00160438	0.665079	serum amyloid P-component
Aph1b	-0.288042	8.16749	0.0282121	0.758323	anterior pharynx defective 1b homolog (C. elegans)
Aplp2	-0.236809	11.5601	0.0227776	0.758323	amyloid beta (A4) precursor-like protein 2
Apoa1	-0.280588	6.72376	0.0326012	0.758323	apolipoprotein A-I
Apoc1	-0.332933	10.8773	0.0339074	0.758323	apolipoprotein C-I
Apoc3	-0.328068	7.79703	0.031538	0.758323	apolipoprotein C-III
Aqp11	-0.518291	8.02881	0.00228142	0.758323	aquaporin 11
Arcn1	0.226175	10.1812	0.0168269	0.758323	archain 1
Arfgef3	-0.284997	5.60792	0.0196456	0.758323	ARFGEF family member 3
Arfip1	0.202243	8.78898	0.0498519	0.758323	ADP-ribosylation factor interacting protein 1
Arhgap28	0.340077	6.46726	0.0336928	0.758323	Rho GTPase activating protein 28
Arhgef5	-0.411373	6.78498	0.012652	0.758323	Rho guanine nucleotide exchange factor (GEF) 5
Arhgef6	0.611049	9.09582	0.0140389	0.758323	Rac/Cdc42 guanine nucleotide exchange factor (GEF) 6
Arhgef9	-0.340104	7.68831	0.0319246	0.758323	CDC42 guanine nucleotide exchange factor (GEF) 9
Arl14ep	0.350439	9.00967	0.041016	0.758323	ADP-ribosylation factor-like 14 effector protein
Armc3	-0.22273	4.16663	0.0285626	0.758323	armadillo repeat containing 3
Arntl	0.695624	7.59413	0.000233234	0.348206	aryl hydrocarbon receptor nuclear translocator-like
Arpc1a	-0.247082	9.023	0.03046	0.758323	actin related protein 2/3 complex, subunit 1A
Arr3	-0.374204	5.63195	0.0206292	0.758323	arrestin 3, retinal
Art2b	0.264757	4.41949	0.0437905	0.758323	ADP-ribosyltransferase 2b
Art5	-0.27396	7.97698	0.0227649	0.758323	ADP-ribosyltransferase 5
Ascc1	-0.270364	8.10104	0.0222551	0.758323	activating signal cointegrator 1 complex subunit 1
Ascl2	-0.397441	5.28834	0.0282593	0.758323	achaete-scute complex homolog 2 (Drosophila)
Ash2l	0.233581	8.70424	0.0240473	0.758323	ash2 (absent, small, or homeotic)-like (Drosophila)
Aspg	-0.572035	9.79844	0.0109881	0.758323	asparaginase homolog (S. cerevisiae)
Atf3	1.14087	8.66552	0.00385181	0.758323	activating transcription factor 3
Atg2a	-0.30798	8.5245	0.0206756	0.758323	autophagy related 2A
Atp1b4	0.437316	4.38613	0.0207556	0.758323	ATPase, (Na+)/K+ transporting, beta 4 polypeptide
Atp2b4	-0.219759	7.95118	0.0467389	0.758323	ATPase, Ca++ transporting, plasma membrane 4
Atp4b	-0.785904	8.58182	0.0170531	0.758323	ATPase, H+/K+ exchanging, beta polypeptide
Atp5g1	0.762807	9.11674	0.0261688	0.758323	ATP synthase, H+ transporting, mitochondrial F0 complex, subunit C1 (subunit 9)
Atp5s	0.232712	7.84353	0.0467557	0.758323	ATP synthase, H+ transporting, mitochondrial F0 complex, subunit S
Atp6v0d2	1.35891	7.1571	0.0342607	0.758323	ATPase, H+ transporting, lysosomal V0 subunit D2
Atp6v1d	0.224894	9.64307	0.047924	0.758323	ATPase, H+ transporting, lysosomal V1 subunit D
Atp8b5	-0.235603	5.54624	0.0361038	0.758323	ATPase, class I, type 8B, member 5
AU019823	0.220661	8.54273	0.0450293	0.758323	expressed sequence AU019823
B3galt1	0.347165	5.48388	0.00869582	0.758323	UDP-Gal:betaGlcNAc beta 1,3-galactosyltransferase, polypeptide 1
B3galt4	0.316614	6.17457	0.0118064	0.758323	UDP-Gal:betaGlcNAc beta 1,3-galactosyltransferase, polypeptide 4
B4galt7	-0.332745	7.32897	0.0119124	0.758323	xylosylprotein beta1,4-galactosyltransferase, polypeptide 7 (galactosyltransferase I)
Bace2	-0.257139	4.85257	0.043276	0.758323	beta-site APP-cleaving enzyme 2
Bach2	-0.241461	7.44552	0.0374669	0.758323	BTB and CNC homology 2
Bad	0.228144	7.18701	0.0417722	0.758323	BCL2-associated agonist of cell death
Bag2	0.292028	6.88805	0.0291743	0.758323	BCL2-associated athanogene 2
Baiap2	0.364481	6.98554	0.036565	0.758323	brain-specific angiogenesis inhibitor 1-associated protein 2
Bak1	-0.212359	8.3268	0.0467552	0.758323	BCL2-antagonist/killer 1
BC003331	0.308455	7.86225	0.0313251	0.758323	cDNA sequence BC003331
BC021614	-0.310568	5.05253	0.0482069	0.758323	cDNA sequence BC021614
BC035947	0.400342	5.21257	0.0126031	0.758323	cDNA sequence BC035947
BC048679	-0.304766	5.28306	0.0196272	0.758323	cDNA sequence BC048679
BC049715	-0.323501	4.54951	0.00553924	0.758323	cDNA sequence BC049715
BC052040	0.295369	6.59391	0.0148062	0.758323	cDNA sequence BC052040
BC107364	-0.471646	5.78538	0.00345749	0.758323	cDNA sequence BC107364
BC117090	-0.279698	5.12528	0.0458108	0.758323	cDNA sequence BC1179090
Bcan	-0.268215	5.85873	0.0414476	0.758323	brevican
Bcat2	-0.270796	9.64337	0.0471735	0.758323	branched chain aminotransferase 2, mitochondrial
Bcl2l1	-0.498225	9.45602	0.00317197	0.758323	BCL2-like 1
Bcl9l	-0.238616	9.15695	0.0275761	0.758323	B cell CLL/lymphoma 9-like
Bco2	-0.307183	6.39858	0.00780847	0.758323	beta-carotene oxygenase 2
Bfsp1	0.267463	4.32493	0.0476387	0.758323	beaded filament structural protein 1, in lens-CP94
Bhlhe41	0.659364	8.00347	0.00544205	0.758323	basic helix-loop-helix family, member e41
Bin1	0.418592	8.38423	0.0438601	0.758323	bridging integrator 1
Bmpr1a	0.189736	7.82389	0.0419002	0.758323	bone morphogenetic protein receptor, type 1A
Bnip1	0.248147	7.29183	0.0330532	0.758323	BCL2/adenovirus E1B interacting protein 1
Bnip2	0.25491	9.95521	0.0327587	0.758323	BCL2/adenovirus E1B interacting protein 2
Bnip3	-0.449379	11.6316	0.0492884	0.758323	BCL2/adenovirus E1B interacting protein 3
Borcs6	-0.315367	6.46446	0.0260127	0.758323	BLOC-1 related complex subunit 6
Bphl	-0.28882	8.15776	0.025707	0.758323	biphenyl hydrolase-like (serine hydrolase, breast epithelial mucin-associated antigen)
Brd7	0.212049	9.40723	0.0494812	0.758323	bromodomain containing 7
Btaf1	0.344875	8.66153	0.0216034	0.758323	BTAF1 RNA polymerase II, B-TFIID transcription factor-associated, (Mot1 homolog, S. cerevisiae)
Btc	-0.662244	7.25292	0.0162777	0.758323	betacellulin, epidermal growth factor family member
Bub1b	0.770608	5.31733	0.00283102	0.758323	budding uninhibited by benzimidazoles 1 homolog, beta (S. cerevisiae)
BY080835	-0.237648	5.31709	0.0433637	0.758323	cDNA sequence BY080835 (BY080835), mRNA
C030034I22Rik	-0.299095	4.71379	0.0328566	0.758323	RIKEN cDNA C030034I22 gene
C030037F17Rik	-0.298533	5.52134	0.0284026	0.758323	RIKEN cDNA C030037F17 gene
C1ql4	0.391388	5.37809	0.00289286	0.758323	complement component 1, q subcomponent-like 4
C2cd4a	0.362074	6.13379	0.0376737	0.758323	C2 calcium-dependent domain containing 4A
C330006A16Rik	-0.260074	8.66144	0.0405645	0.758323	RIKEN cDNA C330006A16 gene
C920006O11Rik	-0.386383	7.40062	0.0115859	0.758323	RIKEN cDNA C920006O11 gene
Cacna1d	-0.348618	4.88581	0.0279555	0.758323	calcium channel, voltage-dependent, L type, alpha 1D subunit
Cacna2d1	0.583071	6.89927	0.00390406	0.758323	calcium channel, voltage-dependent, alpha2/delta subunit 1
Cacng8	-0.247514	7.40143	0.0388065	0.758323	calcium channel, voltage-dependent, gamma subunit 8
Calhm2	-0.432247	6.72184	0.0337078	0.758323	calcium homeostasis modulator 2
Car11	-0.534146	8.76266	0.0494095	0.758323	carbonic anhydrase 11
Car5b	-0.653418	9.37962	0.0109512	0.758323	carbonic anhydrase 5b, mitochondrial
Cbwd1	0.382696	7.62947	0.0189281	0.758323	COBW domain containing 1
Cbx7	-0.283903	7.03614	0.0158653	0.758323	chromobox 7
Ccdc148	-0.258763	5.29696	0.0207552	0.758323	coiled-coil domain containing 148
Ccdc150	-0.318933	4.31497	0.00843157	0.758323	coiled-coil domain containing 150
Ccdc33	0.393571	6.46443	0.0159072	0.758323	coiled-coil domain containing 33
Ccdc34	0.345359	7.52645	0.018208	0.758323	coiled-coil domain containing 34
Ccdc57	-0.373692	6.20038	0.024382	0.758323	coiled-coil domain containing 57
Ccdc62	-0.271481	6.78875	0.0440174	0.758323	coiled-coil domain containing 62
Ccdc74a	-0.250918	5.41963	0.0248143	0.758323	coiled-coil domain containing 74A
Ccdc7a	-0.348017	6.5719	0.00849812	0.758323	coiled-coil domain containing 7A
Ccdc80	-0.33423	7.27726	0.0307328	0.758323	coiled-coil domain containing 80
Ccl2	0.254625	6.88708	0.033652	0.758323	chemokine (C-C motif) ligand 2
Ccl22	0.389189	6.50949	0.00826233	0.758323	chemokine (C-C motif) ligand 22
Ccnl1	0.281936	9.67351	0.0382535	0.758323	cyclin L1
Cd163l1	-0.252896	7.14648	0.0368734	0.758323	CD163 molecule-like 1
Cd164l2	-0.449142	6.44313	0.0390361	0.758323	CD164 sialomucin-like 2
Cd180	0.729188	7.60191	0.0268356	0.758323	CD180 antigen
Cd3e	-0.342716	6.09895	0.0122748	0.758323	CD3 antigen, epsilon polypeptide
Cd44	0.800341	7.75229	0.0120096	0.758323	CD44 antigen
Cd5	-0.471992	7.22883	0.00740754	0.758323	CD5 antigen
Cd80	0.788691	5.32065	0.00184966	0.672594	CD80 antigen
Cd8a	-0.25581	5.66437	0.0406045	0.758323	CD8 antigen, alpha chain
Cdc5l	0.24779	6.88666	0.0454366	0.758323	cell division cycle 5-like (S. pombe)
Cdca5	0.42212	5.673	0.00630015	0.758323	cell division cycle associated 5
Cdca8	0.193223	7.2533	0.0444257	0.758323	cell division cycle associated 8
Cdhr5	-0.253974	5.16519	0.0424159	0.758323	cadherin-related family member 5
Cdk5	-0.24717	9.32953	0.0448124	0.758323	cyclin-dependent kinase 5
Cdr1	0.283788	4.04639	0.0254011	0.758323	cerebellar degeneration related antigen 1
Cela3b	0.266147	6.16078	0.0491658	0.758323	chymotrypsin-like elastase family, member 3B
Celf4	-0.223742	5.58474	0.0470627	0.758323	CUGBP, Elav-like family member 4
Cep164	0.352446	6.96121	0.0130758	0.758323	centrosomal protein 164
Cep170	0.256259	7.67835	0.0470021	0.758323	centrosomal protein 170
Cep290	0.338287	5.14201	0.0456113	0.758323	centrosomal protein 290
Cep55	0.550387	5.39152	0.0143799	0.758323	centrosomal protein 55
Cerkl	-0.262134	8.84132	0.0483679	0.758323	ceramide kinase-like
Ces1d	-0.381756	11.4559	0.0146213	0.758323	carboxylesterase 1D
Ces1f	-0.549711	8.40176	0.00303274	0.758323	carboxylesterase 1F
Ces3b	-0.275287	5.99801	0.0484479	0.758323	carboxylesterase 3B
Cfap126	-0.34564	7.01028	0.0202418	0.758323	cilia and flagella associated protein 126
Cfap45	0.300361	4.8738	0.0383228	0.758323	cilia and flagella associated protein 45
Cfap52	-0.263773	7.2917	0.0223143	0.758323	cilia and flagella associated protein 52
Chac1	0.757497	7.39375	0.00400946	0.758323	ChaC, cation transport regulator 1
Chdh	-0.438997	8.3385	0.0154079	0.758323	choline dehydrogenase
Chek1	0.39027	6.95071	0.00146562	0.629804	checkpoint kinase 1
Chn1	-0.292144	9.01657	0.029467	0.758323	chimerin 1
Chp1	-0.242469	11.2063	0.0201863	0.758323	calcineurin-like EF hand protein 1
Chp2	-0.404449	5.68032	0.0110198	0.758323	calcineurin-like EF hand protein 2
Chrm2	-0.194391	7.68299	0.0428411	0.758323	cholinergic receptor, muscarinic 2, cardiac
Chrm4	-0.372315	4.52193	0.00415159	0.758323	cholinergic receptor, muscarinic 4
Chrna3	-0.243542	4.73975	0.0265313	0.758323	cholinergic receptor, nicotinic, alpha polypeptide 3
Chst1	-0.376985	7.32913	0.0435488	0.758323	carbohydrate (keratan sulfate Gal-6) sulfotransferase 1
Chst11	0.337947	10.3309	0.0436106	0.758323	carbohydrate sulfotransferase 11
Chst5	0.321593	4.26192	0.0119206	0.758323	carbohydrate (N-acetylglucosamine 6-O) sulfotransferase 5
Ciart	-0.684741	8.54226	0.00332067	0.758323	circadian associated repressor of transcription
Clcf1	0.396669	5.78375	0.0233272	0.758323	cardiotrophin-like cytokine factor 1
Clcn2	-0.461776	6.11936	0.00654118	0.758323	chloride channel, voltage-sensitive 2
Clcn5	0.348145	7.60076	0.018144	0.758323	chloride channel 5
Cldn34c3	-0.272725	5.53283	0.0349408	0.758323	claudin 34C3
Clec12b	0.426453	5.44488	0.0267313	0.758323	C-type lectin domain family 12, member B
Clic1	0.412691	8.39619	0.0127414	0.758323	chloride intracellular channel 1
Clic5	-1.00241	10.6076	8.94095e-06	0.0463298	chloride intracellular channel 5
Clk4	0.277924	10.2248	0.0343509	0.758323	CDC like kinase 4
Clmn	-0.700839	6.80952	0.00400849	0.758323	calmin
Clp1	-0.221149	8.54097	0.0433699	0.758323	CLP1, cleavage and polyadenylation factor I subunit
Cmah	0.454225	8.08001	0.0281112	0.758323	cytidine monophospho-N-acetylneuraminic acid hydroxylase
Cml1	-0.312163	6.72372	0.0265577	0.758323	camello-like 1
Cmtm2a	-0.316846	4.18671	0.0148016	0.758323	CKLF-like MARVEL transmembrane domain containing 2A
Cndp1	0.422334	5.49978	0.0276221	0.758323	carnosine dipeptidase 1 (metallopeptidase M20 family)
Cnn2	0.329234	7.38151	0.0211961	0.758323	calponin 2
Cnot3	-0.209895	7.61903	0.0380476	0.758323	CCR4-NOT transcription complex, subunit 3
Cnr1	-0.341357	5.16931	0.0426992	0.758323	cannabinoid receptor 1 (brain)
Cnst	-0.416875	8.89106	0.0108808	0.758323	consortin, connexin sorting protein
Col25a1	-0.329239	6.92759	0.0486565	0.758323	collagen, type XXV, alpha 1
Col6a2	0.37246	9.06571	0.0216941	0.758323	collagen, type VI, alpha 2
Col9a2	-0.243278	7.54068	0.0272859	0.758323	collagen, type IX, alpha 2
Comt	-0.312444	12.5925	0.0260494	0.758323	catechol-O-methyltransferase
Coro6	0.39559	8.67407	0.0334739	0.758323	coronin 6
Cox6a2	1.43141	9.10632	0.0185041	0.758323	cytochrome c oxidase subunit VIa polypeptide 2
Cpa3	0.783633	6.58555	0.00472297	0.758323	carboxypeptidase A3, mast cell
Cpeb4	0.410508	10.5637	0.0351219	0.758323	cytoplasmic polyadenylation element binding protein 4
Cpn1	0.31813	6.12061	0.0431921	0.758323	carboxypeptidase N, polypeptide 1
Cpne8	0.23738	5.59685	0.0492036	0.758323	copine VIII
Crabp1	-0.351015	5.05889	0.0242004	0.758323	cellular retinoic acid binding protein I
Crebl2	-0.414352	7.69807	0.00293045	0.758323	cAMP responsive element binding protein-like 2
Csad	-0.316075	10.2032	0.0378393	0.758323	cysteine sulfinic acid decarboxylase
Cstad	0.206193	6.55967	0.0420538	0.758323	CSA-conditional, T cell activation-dependent protein
Ctdsp2	-0.275918	9.97498	0.0479711	0.758323	CTD (carboxy-terminal domain, RNA polymerase II, polypeptide A) small phosphatase 2
Cuedc1	-0.393371	5.98454	0.0273481	0.758323	CUE domain containing 1
Cxcl2	0.355562	5.89946	0.0260794	0.758323	chemokine (C-X-C motif) ligand 2
Cyb5a	-0.29134	10.9174	0.0221793	0.758323	cytochrome b5 type A (microsomal)
Cyp21a1	-0.2498	6.33281	0.0420368	0.758323	cytochrome P450, family 21, subfamily a, polypeptide 1
Cyp2d22	-0.415274	10.6951	0.00938127	0.758323	cytochrome P450, family 2, subfamily d, polypeptide 22
Cyp2j6	-0.292794	8.24994	0.0391446	0.758323	cytochrome P450, family 2, subfamily j, polypeptide 6
Cyp2r1	-0.316754	4.50469	0.0437258	0.758323	cytochrome P450, family 2, subfamily r, polypeptide 1
Cyp39a1	1.68591	7.25669	4.54955e-07	0.00471492	cytochrome P450, family 39, subfamily a, polypeptide 1
Cyp3a11	0.279678	4.73273	0.0482367	0.758323	cytochrome P450, family 3, subfamily a, polypeptide 11
Cyp4f13	-0.240978	9.69414	0.0251921	0.758323	cytochrome P450, family 4, subfamily f, polypeptide 13
D1Ertd622e	0.312418	6.55975	0.0487129	0.758323	DNA segment, Chr 1, ERATO Doi 622, expressed
D630039A03Rik	-0.500083	5.18674	0.00595598	0.758323	RIKEN cDNA D630039A03 gene
D830025C05Rik	0.439258	5.8275	0.0337892	0.758323	RIKEN cDNA D830025C05 gene
Dach2	0.449602	4.51408	0.0213125	0.758323	dachshund 2 (Drosophila)
Dapl1	0.497791	5.67171	0.0220641	0.758323	death associated protein-like 1
Dbil5	-0.377471	5.5291	0.0437973	0.758323	diazepam binding inhibitor-like 5
Dbp	-0.386808	11.719	0.029695	0.758323	D site albumin promoter binding protein
Dctd	0.458194	7.90202	0.0237098	0.758323	dCMP deaminase
Dcun1d3	-0.456876	8.6228	0.00233059	0.758323	DCN1, defective in cullin neddylation 1, domain containing 3 (S. cerevisiae)
Dcxr	-0.307306	7.61358	0.0142376	0.758323	dicarbonyl L-xylulose reductase
Ddrgk1	-0.293425	9.84137	0.0428673	0.758323	DDRGK domain containing 1
Defa17	-0.335096	4.50676	0.00886353	0.758323	defensin, alpha, 17
Defa3	-0.335096	4.50676	0.00886353	0.758323	defensin, alpha, 3
Defb20	-0.504003	5.23941	0.0134004	0.758323	defensin beta 20
Defb28	-0.449107	5.62354	0.00258134	0.758323	defensin beta 28
Dennd2c	-0.26954	6.18187	0.0331358	0.758323	DENN/MADD domain containing 2C
Dennd2d	-0.364037	7.96548	0.0013737	0.629804	DENN/MADD domain containing 2D
Dfna5	-0.305859	5.45139	0.0466275	0.758323	deafness, autosomal dominant 5 (human)
Dgcr14	-0.217471	8.05831	0.0265217	0.758323	DiGeorge syndrome critical region gene 14
Dgcr6	-0.398328	8.20494	0.0102422	0.758323	DiGeorge syndrome critical region gene 6
Dgke	-0.356985	8.05635	0.01078	0.758323	diacylglycerol kinase, epsilon
Dgkg	0.635203	6.47288	0.00564684	0.758323	diacylglycerol kinase, gamma
Dgkk	-0.397692	4.52316	0.00458973	0.758323	diacylglycerol kinase kappa
Dgkz	-0.343047	6.80747	0.0270958	0.758323	diacylglycerol kinase zeta
Dhrs7	-0.368702	11.3759	0.0426979	0.758323	dehydrogenase/reductase (SDR family) member 7
Dhtkd1	-0.611771	6.46065	0.0167089	0.758323	dehydrogenase E1 and transketolase domain containing 1
Dhx34	-0.417049	7.29647	0.0049183	0.758323	DEAH (Asp-Glu-Ala-His) box polypeptide 34
Dhx37	0.274252	7.33199	0.0363598	0.758323	DEAH (Asp-Glu-Ala-His) box polypeptide 37
Dio3	0.369845	4.13897	0.0161743	0.758323	deiodinase, iodothyronine type III
Disp1	0.301505	7.70143	0.0181069	0.758323	dispatched homolog 1 (Drosophila)
Dmc1	0.273655	5.08855	0.0315493	0.758323	DMC1 dosage suppressor of mck1 homolog, meiosis-specific homologous recombination
Dnah2	-0.299815	6.50469	0.0344499	0.758323	dynein, axonemal, heavy chain 2
Dnajc13	0.226025	9.19444	0.0465764	0.758323	DnaJ (Hsp40) homolog, subfamily C, member 13
Dnajc2	0.345801	7.93268	0.0125035	0.758323	DnaJ (Hsp40) homolog, subfamily C, member 2
Dnajc5b	0.32578	5.06126	0.0469247	0.758323	DnaJ (Hsp40) homolog, subfamily C, member 5 beta
Dnal1	0.419539	6.50995	0.0468114	0.758323	dynein, axonemal, light chain 1
Dnal4	-0.247167	8.04132	0.0363565	0.758323	dynein, axonemal, light chain 4
Dnpep	-0.338335	9.18942	0.00708056	0.758323	aspartyl aminopeptidase
Dock7	0.344855	7.2653	0.0221521	0.758323	dedicator of cytokinesis 7
Dpp6	0.306611	3.9963	0.0280479	0.758323	dipeptidylpeptidase 6
Dpy19l3	0.360819	5.17015	0.0468822	0.758323	dpy-19-like 3 (C. elegans)
Dpyd	-0.293195	8.31971	0.0231738	0.758323	dihydropyrimidine dehydrogenase
Dram1	-0.355939	7.64833	0.0458448	0.758323	DNA-damage regulated autophagy modulator 1
Dscc1	0.236684	4.59349	0.0464907	0.758323	defective in sister chromatid cohesion 1 homolog (S. cerevisiae)
Dsel	-0.210797	6.95903	0.0344962	0.758323	dermatan sulfate epimerase-like
Dsg3	-0.220924	4.49265	0.0413956	0.758323	desmoglein 3
Dusp1	0.250042	12.3305	0.0338148	0.758323	dual specificity phosphatase 1
Dusp23	-0.258863	7.85617	0.0487239	0.758323	dual specificity phosphatase 23
Dusp4	0.46499	9.48436	0.0156451	0.758323	dual specificity phosphatase 4
Dusp5	0.29873	7.47782	0.0253566	0.758323	dual specificity phosphatase 5
Dync1li1	0.337647	8.75499	0.0369045	0.758323	dynein cytoplasmic 1 light intermediate chain 1
E2f2	0.313318	7.40293	0.00937451	0.758323	E2F transcription factor 2
E2f8	0.608998	5.80708	0.00365764	0.758323	E2F transcription factor 8
Ear10	0.181733	5.13014	0.0444825	0.758323	eosinophil-associated, ribonuclease A family, member 10
Eda2r	0.464926	5.8348	0.0493897	0.758323	ectodysplasin A2 receptor
Edn1	-0.442134	6.93859	0.0230823	0.758323	endothelin 1
Eef1a2	0.926829	7.36032	0.00578235	0.758323	eukaryotic translation elongation factor 1 alpha 2
Eif2b3	0.235931	8.81887	0.0201372	0.758323	eukaryotic translation initiation factor 2B, subunit 3
Eif2s2	0.232743	11.0539	0.0429846	0.758323	eukaryotic translation initiation factor 2, subunit 2 (beta)
Eif3m	0.223249	10.5888	0.0333493	0.758323	eukaryotic translation initiation factor 3, subunit M
Eif4e3	-0.309835	10.569	0.024929	0.758323	eukaryotic translation initiation factor 4E member 3
Emb	0.875545	6.21499	0.00286066	0.758323	embigin
Emc1	-0.21702	8.4578	0.0277881	0.758323	ER membrane protein complex subunit 1
Emilin3	-0.225693	4.11073	0.0368361	0.758323	elastin microfibril interfacer 3
Entpd3	-0.240498	6.03397	0.047591	0.758323	ectonucleoside triphosphate diphosphohydrolase 3
Entpd8	-0.472842	5.65469	0.00268698	0.758323	ectonucleoside triphosphate diphosphohydrolase 8
Ephx1	-0.339052	9.71018	0.0378514	0.758323	epoxide hydrolase 1, microsomal
Epn2	-0.312035	8.54963	0.0491494	0.758323	epsin 2
Erbb3	-0.284007	6.34677	0.0110149	0.758323	v-erb-b2 erythroblastic leukemia viral oncogene homolog 3 (avian)
Ercc1	-0.285298	7.98853	0.023982	0.758323	excision repair cross-complementing rodent repair deficiency, complementation group 1
Ercc6	0.268987	7.14286	0.0430884	0.758323	excision repair cross-complementing rodent repair deficiency, complementation group 6
Eri1	0.294488	5.7021	0.0253525	0.758323	exoribonuclease 1
Esam	-0.269916	9.0897	0.0112043	0.758323	endothelial cell-specific adhesion molecule
Espl1	0.378947	6.5024	0.0142992	0.758323	extra spindle pole bodies 1, separase
Esyt3	0.251233	5.59162	0.0172095	0.758323	extended synaptotagmin-like protein 3
Evi2a	0.527071	7.14038	0.013277	0.758323	ecotropic viral integration site 2a
Exoc6	0.297044	8.91111	0.00942525	0.758323	exocyst complex component 6
Exosc4	-0.276656	6.25043	0.0440683	0.758323	exosome component 4
Ezh2	0.196412	8.46835	0.0464948	0.758323	enhancer of zeste 2 polycomb repressive complex 2 subunit
Faap24	-0.291862	7.02344	0.0144152	0.758323	Fanconi anemia core complex associated protein 24
Fabp5	-0.336705	9.60031	0.0124953	0.758323	fatty acid binding protein 5, epidermal
Fam110a	0.217739	5.53284	0.032924	0.758323	family with sequence similarity 110, member A
Fam117b	-0.411078	10.1535	0.0405362	0.758323	family with sequence similarity 117, member B
Fam126b	-0.269557	10.7303	0.0276093	0.758323	family with sequence similarity 126, member B
Fam132a	-0.305372	9.19558	0.0384631	0.758323	family with sequence similarity 132, member A
Fam135a	0.255616	8.47547	0.0307161	0.758323	family with sequence similarity 135, member A
Fam135b	-0.586355	4.95629	0.00102168	0.574934	family with sequence similarity 135, member B
Fam13b	0.326855	8.1383	0.0229851	0.758323	family with sequence similarity 13, member B
Fam174b	-0.287249	5.76927	0.0393245	0.758323	family with sequence similarity 174, member B
Fam214a	-0.583607	9.87642	0.00213033	0.748397	family with sequence similarity 214, member A
Fam227b	-0.336473	4.3902	0.0323235	0.758323	family with sequence similarity 227, member B
Fam229a	0.348481	6.14113	0.00312562	0.758323	family with sequence similarity 229, member A
Fam234b	0.210194	7.04613	0.0322746	0.758323	family with sequence similarity 234, member B
Fam26f	0.372552	6.14744	0.0406244	0.758323	family with sequence similarity 26, member F
Fam43a	-0.249311	6.80683	0.038914	0.758323	family with sequence similarity 43, member A
Fam49a	0.390374	9.27257	0.0166068	0.758323	family with sequence similarity 49, member A
Fam71f1	-0.267125	5.39977	0.0376621	0.758323	family with sequence similarity 71, member F1
Fam73b	-0.447458	9.18252	0.00501965	0.758323	family with sequence similarity 73, member B
Fancd2os	-0.244971	5.19596	0.0264497	0.758323	Fancd2 opposite strand
Fas	-0.281148	8.25012	0.0474421	0.758323	Fas (TNF receptor superfamily member 6)
Fasn	-0.587288	13.4411	0.0163128	0.758323	fatty acid synthase
Fbln1	-0.362119	6.71349	0.0284374	0.758323	fibulin 1
Fbxo24	-0.464839	4.66941	0.0036987	0.758323	F-box protein 24
Fbxo30	0.27657	9.11195	0.0275591	0.758323	F-box protein 30
Fbxo9	-0.353818	8.49546	0.0314566	0.758323	f-box protein 9
Fbxw14	0.268332	4.31913	0.0340756	0.758323	F-box and WD-40 domain protein 14
Fdft1	-1.06168	9.84872	0.00655147	0.758323	farnesyl diphosphate farnesyl transferase 1
Fen1	-0.248096	5.64565	0.0364665	0.758323	flap structure specific endonuclease 1
Fes	-0.300078	6.79549	0.0457714	0.758323	feline sarcoma oncogene
Ffar3	0.306868	5.56154	0.0431083	0.758323	free fatty acid receptor 3
Fga	-0.402651	5.9669	0.0250012	0.758323	fibrinogen alpha chain
Fgf11	-0.362345	6.75796	0.00960984	0.758323	fibroblast growth factor 11
Fgf12	0.288527	5.29187	0.0362485	0.758323	fibroblast growth factor 12
Fgf14	-0.409254	5.90978	0.0349979	0.758323	fibroblast growth factor 14
Fgf21	1.40632	8.34095	0.043536	0.758323	fibroblast growth factor 21
Fgr	0.409905	5.17067	0.00310097	0.758323	Gardner-Rasheed feline sarcoma viral (Fgr) oncogene homolog
Fhdc1	0.408918	9.32534	0.0433049	0.758323	FH2 domain containing 1
Fkbp5	-0.990595	9.95993	0.0477285	0.758323	FK506 binding protein 5
Flcn	-0.259418	10.4033	0.0447529	0.758323	folliculin
Flrt1	0.311511	5.78099	0.0335207	0.758323	fibronectin leucine rich transmembrane protein 1
Fmo9	0.402239	4.49877	0.00653532	0.758323	flavin containing monooxygenase 9
Fn3krp	-0.361033	8.65839	0.00890309	0.758323	fructosamine 3 kinase related protein
Fndc3c1	-0.357686	4.14093	0.0064124	0.758323	fibronectin type III domain containing 3C1
Fos	0.497411	7.38361	0.00106021	0.578288	FBJ osteosarcoma oncogene
Fosb	0.300135	7.11286	0.0277712	0.758323	FBJ osteosarcoma oncogene B
Foxb1	-0.347004	6.30901	0.0144829	0.758323	forkhead box B1
Foxm1	0.325497	4.96775	0.0219709	0.758323	forkhead box M1
Foxo1	-0.353703	10.3457	0.0237803	0.758323	forkhead box O1
Foxr2	-0.38579	6.49183	0.040298	0.758323	forkhead box R2
Fpr1	-0.335853	4.30519	0.0213773	0.758323	formyl peptide receptor 1
Frrs1	0.277297	8.62407	0.031635	0.758323	ferric-chelate reductase 1
Frs3	-0.256366	5.80045	0.0262545	0.758323	fibroblast growth factor receptor substrate 3
Fry	-0.218041	8.75976	0.0451396	0.758323	furry homolog (Drosophila)
Fshr	-0.207795	4.72511	0.0471293	0.758323	follicle stimulating hormone receptor
Fubp1	0.221739	10.7319	0.0441026	0.758323	far upstream element (FUSE) binding protein 1
Fuk	-0.439876	5.1133	0.00459886	0.758323	fucokinase
Fxr1	0.230544	10.117	0.0269773	0.758323	fragile X mental retardation gene 1, autosomal homolog
G2e3	0.276987	5.85886	0.0439567	0.758323	G2/M-phase specific E3 ubiquitin ligase
G730046D07Rik	-0.195159	7.01252	0.0375445	0.758323	RIKEN cDNA G730046D07 gene
Gab2	0.423472	9.04364	0.038877	0.758323	growth factor receptor bound protein 2-associated protein 2
Gabpb1	0.26373	7.84453	0.0390312	0.758323	GA repeat binding protein, beta 1
Gabrg3	0.25173	4.5877	0.037724	0.758323	gamma-aminobutyric acid (GABA) A receptor, subunit gamma 3
Gabrr1	-0.316892	5.62539	0.0291515	0.758323	gamma-aminobutyric acid (GABA) C receptor, subunit rho 1
Gadd45b	0.476568	7.35347	0.00169282	0.671324	growth arrest and DNA-damage-inducible 45 beta
Gal3st3	-0.229911	5.13952	0.0207423	0.758323	galactose-3-O-sulfotransferase 3
Galm	-0.288155	10.3291	0.0265471	0.758323	galactose mutarotase
Ganc	-0.190315	10.1305	0.0497664	0.758323	glucosidase, alpha; neutral C
Gapt	0.274904	5.16524	0.0288958	0.758323	Grb2-binding adaptor, transmembrane
Gata2	-0.360302	8.19612	0.00797878	0.758323	GATA binding protein 2
Gatsl3	-0.283229	6.91392	0.0114506	0.758323	GATS protein-like 3
Gbe1	-0.328055	10.4205	0.0115211	0.758323	glucan (1,4-alpha-), branching enzyme 1
Gbx1	-0.236079	6.65064	0.0259632	0.758323	gastrulation brain homeobox 1
Gcdh	-0.243962	9.32032	0.0391315	0.758323	glutaryl-Coenzyme A dehydrogenase
Gcg	0.29264	4.86735	0.0329041	0.758323	glucagon
Gch1	0.274277	6.42059	0.0123528	0.758323	GTP cyclohydrolase 1
Gcn1l1	-0.223634	7.02618	0.0391509	0.758323	GCN1 general control of amino-acid synthesis 1-like 1 (yeast)
Gcsam	0.406775	5.68719	0.00972415	0.758323	germinal center associated, signaling and motility
Gdap10	-0.660167	8.63807	0.0225042	0.758323	ganglioside-induced differentiation-associated-protein 10
Gdf15	1.67633	7.55611	0.0324656	0.758323	growth differentiation factor 15
Gdnf	-0.275137	5.40611	0.0372858	0.758323	glial cell line derived neurotrophic factor
Gemin7	-0.206336	7.61101	0.0410399	0.758323	gem (nuclear organelle) associated protein 7
Gh	-0.290899	5.7759	0.0208617	0.758323	growth hormone
Gja3	-0.271888	4.53689	0.0271761	0.758323	gap junction protein, alpha 3
Gk5	0.306894	7.26606	0.0334927	0.758323	glycerol kinase 5 (putative)
Gltpd2	-0.227531	6.19778	0.0372601	0.758323	glycolipid transfer protein domain containing 2
Glul	-0.27858	12.9476	0.016746	0.758323	glutamate-ammonia ligase (glutamine synthetase)
Gm10000	0.22289	4.45432	0.0405826	0.758323	predicted gene 10000
Gm10021	-0.519255	6.00511	0.00133273	0.629804	predicted gene 10021
Gm10024	0.229406	4.29172	0.0195824	0.758323	predicted gene 10024
Gm10110	0.318856	9.83137	0.00628494	0.758323	predicted gene 10110
Gm10619	-0.266885	4.93004	0.0135147	0.758323	predicted gene 10619
Gm10654	0.409447	4.70609	0.0282567	0.758323	predicted gene 10654
Gm10666	0.260634	4.20104	0.0190207	0.758323	predicted gene 10666
Gm10699	0.392467	5.95594	0.0274255	0.758323	predicted gene 10699
Gm10715	1.26789	10.2325	6.95632e-05	0.165627	predicted gene 10715
Gm10717	1.50762	9.51866	4.50069e-05	0.155476	predicted gene 10717
Gm10718	0.926281	9.59197	0.000311478	0.379765	predicted gene 10718
Gm10719	1.01286	9.19983	0.0040608	0.758323	predicted gene 10719
Gm10720	1.64265	9.95838	3.98036e-05	0.155476	predicted gene 10720
Gm10721	1.04752	8.87086	8.05534e-05	0.165627	predicted gene 10721
Gm10800	1.05136	11.9777	8.78677e-05	0.165627	predicted gene 10800
Gm10801	1.35602	10.2024	8.78998e-05	0.165627	predicted gene 10801
Gm11007	0.322605	10.5873	0.0281151	0.758323	predicted gene 11007
Gm11011	-0.183558	7.57368	0.0388553	0.758323	predicted gene 11011
Gm11168	1.41721	10.0775	0.000242072	0.348206	predicted gene 11168
Gm11837	-0.403582	6.50747	0.0266755	0.758323	predicted gene 11837
Gm12169	-0.328811	4.15373	0.011479	0.758323	predicted gene 12169
Gm12689	-0.30471	6.22222	0.0433539	0.758323	predicted gene 12689
Gm128	-0.439962	5.26343	0.0429799	0.758323	predicted gene 128
Gm14092	-0.450155	4.79542	0.00171661	0.671324	predicted gene 14092
Gm14305	0.34597	9.40606	0.0328825	0.758323	predicted gene 14305
Gm14406	0.311402	4.73728	0.0311773	0.758323	predicted gene 14406
Gm14410	0.350994	10.1116	0.0218518	0.758323	predicted gene 14410
Gm14444	0.311402	4.73728	0.0311773	0.758323	predicted gene 14444
Gm14475	-0.282522	4.75295	0.0371099	0.758323	predicted gene 14475
Gm14501	-0.401146	5.33842	0.00190834	0.681968	predicted gene 14501
Gm15401	-0.40782	5.83437	0.0493258	0.758323	predicted gene 15401
Gm16430	0.282253	3.95935	0.0318484	0.758323	predicted gene 16430
Gm17364	0.453632	5.45027	0.033546	0.758323	predicted gene, 17364
Gm17455	-0.362536	6.41651	0.0364922	0.758323	predicted gene, 17455
Gm17535	1.39352	9.23342	0.000249119	0.348206	predicted gene, 17535
Gm17688	-0.278279	5.38976	0.0369552	0.758323	predicted gene, 17688
Gm19607	-0.361757	3.95983	0.00403975	0.758323	predicted gene, 19607 (Gm19607), mRNA
Gm19902	-0.297557	6.1591	0.0185146	0.758323	predicted gene, 19902 (Gm19902), mRNA
Gm20056	0.398798	6.69259	0.0362916	0.758323	predicted gene, 20056 (Gm20056), partial mRNA
Gm20343	0.265396	4.69802	0.02007	0.758323	predicted gene, 20343 (Gm20343), mRNA
Gm20731	-0.464301	4.88936	0.0409603	0.758323	predicted gene, 20731
Gm20741	-0.258704	4.62988	0.0323115	0.758323	keratin associated protein pseudogene
Gm20767	-0.257475	5.05112	0.0123283	0.758323	predicted gene, 20767
Gm20795	-0.286595	4.34975	0.0192833	0.758323	predicted gene, 20795
Gm20926	-0.233756	4.2015	0.029729	0.758323	predicted gene, 20926
Gm21425	-0.293034	4.17653	0.00963332	0.758323	predicted gene, 21425
Gm21738	1.10826	6.88569	0.000985221	0.574934	predicted gene, 21738
Gm26657	-0.290339	5.00905	0.0145084	0.758323	predicted gene, 26657
Gm3138	0.370766	5.15373	0.0418379	0.758323	predicted gene 3138
Gm3213	0.230598	5.58095	0.0428968	0.758323	predicted gene 3213 (Gm3213), mRNA
Gm3252	-0.272386	7.65517	0.0433738	0.758323	predicted gene 3252
Gm3264	-0.333489	8.34156	0.00710627	0.758323	predicted gene 3264 (Gm3264), mRNA
Gm3460	-0.227138	4.17508	0.046883	0.758323	predicted gene 3460
Gm3512	-0.238965	5.64392	0.0406335	0.758323	predicted gene 3512
Gm3526	-0.284208	4.23708	0.00925188	0.758323	predicted gene 3526
Gm3629	-0.305091	7.63096	0.019585	0.758323	predicted gene 3629
Gm3633	-0.38632	6.36242	0.00506745	0.758323	predicted gene 3633
Gm3667	-0.284191	7.51431	0.0338127	0.758323	predicted gene 3667
Gm3696	-0.327983	6.02781	0.0218992	0.758323	predicted gene 3696
Gm3739	-0.305091	7.63096	0.019585	0.758323	predicted gene 3739
Gm4297	0.251341	3.94615	0.0230097	0.758323	predicted gene 4297
Gm4416	-0.223585	8.13101	0.0367978	0.758323	predicted gene 4416 (Gm4416), mRNA
Gm4922	-0.25249	4.62778	0.0207598	0.758323	predicted gene 4922
Gm5150	0.294067	4.92677	0.0264943	0.758323	predicted gene 5150
Gm5591	-0.283808	6.36169	0.0154563	0.758323	predicted gene 5591
Gm572	0.341302	6.70753	0.0180774	0.758323	predicted gene 572
Gm5767	-0.332794	4.24669	0.0187381	0.758323	predicted gene 5767 (Gm5767), mRNA
Gm5803	0.24091	8.02696	0.0478794	0.758323	predicted gene 5803
Gm5893	0.284237	5.33273	0.0162152	0.758323	predicted gene 5893
Gm5901	-0.446593	5.00599	0.000691343	0.562879	predicted gene 5901
Gm6455	0.275242	4.40791	0.0486127	0.758323	predicted gene 6455
Gm6880	0.417254	4.94154	0.032268	0.758323	predicted gene 6880
Gm6988	0.258237	9.80976	0.0309708	0.758323	predicted gene 6988 (Gm6988), mRNA
Gm7020	-0.365306	7.65704	0.0417252	0.758323	predicted gene 7020 (Gm7020), mRNA
Gm715	-0.343591	6.12601	0.00792164	0.758323	predicted gene 715
Gm7271	0.243745	4.28156	0.0453659	0.758323	predicted gene 7271
Gm7978	-0.294284	5.89253	0.0401313	0.758323	predicted gene 7978
Gm8113	0.708945	5.13894	0.0103442	0.758323	predicted gene 8113
Gm8237	-0.322797	4.32041	0.0117197	0.758323	predicted gene 8237
Gm826	-0.337861	9.67423	0.0181591	0.758323	predicted gene 826
Gm9922	-0.404356	7.16492	0.00147121	0.629804	predicted gene 9922
Gm9956	-0.532724	5.81767	0.00145943	0.629804	predicted gene 9956
Gm9958	-0.470047	6.50991	0.0286815	0.758323	predicted gene 9958
Gm9964	-0.309888	4.54152	0.0439209	0.758323	predicted gene 9964
Gm9966	0.225367	3.95081	0.048997	0.758323	predicted gene 9966
Gm9969	-0.246467	7.23963	0.0229449	0.758323	predicted gene 9969
Gm9997	-0.339268	5.78419	0.010845	0.758323	predicted gene 9997 (Gm9997), mRNA
Gng3	0.347819	4.96573	0.006012	0.758323	guanine nucleotide binding protein (G protein), gamma 3
Golim4	0.328982	9.08577	0.0385357	0.758323	golgi integral membrane protein 4
Golph3l	-0.294756	7.81914	0.0310576	0.758323	golgi phosphoprotein 3-like
Gpalpp1	-0.322443	7.59028	0.0200436	0.758323	GPALPP motifs containing 1
Gpat4	-0.446809	11.4409	0.0304665	0.758323	glycerol-3-phosphate acyltransferase 4
Gpr135	-0.466672	6.72609	0.00319361	0.758323	G protein-coupled receptor 135
Gpr137	-0.344784	9.32517	0.0338281	0.758323	G protein-coupled receptor 137
Gpr160	-0.374609	7.45994	0.0396441	0.758323	G protein-coupled receptor 160
Gpr33	0.294105	5.50634	0.0418899	0.758323	G protein-coupled receptor 33
Gprc5b	-0.338364	8.80017	0.0483482	0.758323	G protein-coupled receptor, family C, group 5, member B
Gpsm3	-0.280001	7.08705	0.0149402	0.758323	G-protein signalling modulator 3 (AGS3-like, C. elegans)
Gpt	-0.285754	8.1155	0.0248574	0.758323	glutamic pyruvic transaminase, soluble
Grb14	0.479361	8.87756	0.0317017	0.758323	growth factor receptor bound protein 14
Grik5	-0.434386	7.43025	0.0109822	0.758323	glutamate receptor, ionotropic, kainate 5 (gamma 2)
Grm1	-0.25662	5.82415	0.0401461	0.758323	glutamate receptor, metabotropic 1
Grm7	0.291269	4.24413	0.0237582	0.758323	glutamate receptor, metabotropic 7
Gsap	0.599031	5.62747	0.00615383	0.758323	gamma-secretase activating protein
Gstm4	-0.405518	9.21899	0.0162579	0.758323	glutathione S-transferase, mu 4
Gstm7	-0.445204	8.3446	0.030133	0.758323	glutathione S-transferase, mu 7
Gstt2	-0.378732	9.49337	0.0280978	0.758323	glutathione S-transferase, theta 2
Gucd1	-0.612974	9.60024	0.000519176	0.512426	guanylyl cyclase domain containing 1
Gzmb	-0.342172	5.62576	0.0111149	0.758323	granzyme B
Gzmd	0.332246	5.76192	0.0202654	0.758323	granzyme D
Gzmf	-0.385975	5.28818	0.0335867	0.758323	granzyme F
H2-DMa	0.240787	6.70328	0.0406924	0.758323	histocompatibility 2, class II, locus DMa
H2-M10.4	-0.239046	5.72769	0.0482235	0.758323	histocompatibility 2, M region locus 10.4
H2-M9	-0.635302	6.27934	0.0191063	0.758323	histocompatibility 2, M region locus 9
H2-Q10	-0.515564	9.19397	0.0493523	0.758323	histocompatibility 2, Q region locus 10
H60c	0.315813	5.52747	0.0207078	0.758323	histocompatibility 60c
H6pd	-0.379297	9.78468	0.00900936	0.758323	hexose-6-phosphate dehydrogenase (glucose 1-dehydrogenase)
Hars	0.217598	8.8475	0.0341101	0.758323	histidyl-tRNA synthetase
Has2	-0.322704	5.03477	0.0256496	0.758323	hyaluronan synthase 2
Hbq1b	0.420253	4.61466	0.0077874	0.758323	hemoglobin, theta 1B
Hcn4	0.418373	6.29891	0.010596	0.758323	hyperpolarization-activated, cyclic nucleotide-gated K+ 4
Hdhd3	-0.406435	7.30658	0.013637	0.758323	haloacid dehalogenase-like hydrolase domain containing 3
Hebp2	-0.281022	6.95297	0.0271802	0.758323	heme binding protein 2
Hephl1	-0.676292	6.66754	0.0376443	0.758323	hephaestin-like 1
Hexim2	-0.198611	7.71337	0.044102	0.758323	hexamethylene bis-acetamide inducible 2
Hif3a	-0.280045	6.38378	0.0330177	0.758323	hypoxia inducible factor 3, alpha subunit
Higd1b	-0.239638	7.20583	0.0243097	0.758323	HIG1 domain family, member 1B
Hip1r	-0.276337	8.32595	0.0342869	0.758323	huntingtin interacting protein 1 related
Hist1h2ae	0.299733	8.06506	0.0344963	0.758323	histone cluster 1, H2ae
Hist1h2af	0.311274	9.77135	0.0122392	0.758323	histone cluster 1, H2af
Hist1h3c	0.299398	8.681	0.0316503	0.758323	histone cluster 1, H3c
Hk1	0.402595	10.3567	0.0476159	0.758323	hexokinase 1
Hk2	-0.301528	11.2238	0.0256186	0.758323	hexokinase 2
Hlf	-0.447888	7.85317	0.00635989	0.758323	hepatic leukemia factor
Hmgcs1	0.346385	12.0953	0.0143896	0.758323	3-hydroxy-3-methylglutaryl-Coenzyme A synthase 1
Hnrnpu	0.283418	10.9326	0.0474264	0.758323	heterogeneous nuclear ribonucleoprotein U
Hpgd	-0.266796	7.95874	0.0469159	0.758323	hydroxyprostaglandin dehydrogenase 15 (NAD)
Hr	-0.302827	7.47993	0.0379652	0.758323	hairless
Hsd11b1	-0.83785	10.3947	0.000860497	0.574934	hydroxysteroid 11-beta dehydrogenase 1
Hsd17b10	-0.262689	11.5555	0.0312289	0.758323	hydroxysteroid (17-beta) dehydrogenase 10
Hsd3b1	-0.325151	4.57071	0.014521	0.758323	hydroxy-delta-5-steroid dehydrogenase, 3 beta- and steroid delta-isomerase 1
Hsd3b7	-0.491706	8.25364	0.00863989	0.758323	hydroxy-delta-5-steroid dehydrogenase, 3 beta- and steroid delta-isomerase 7
Hsf2	0.459777	7.72741	0.00278287	0.758323	heat shock factor 2
Hsf4	-0.289714	7.77957	0.047787	0.758323	heat shock transcription factor 4
Hspa1a	0.226927	7.8464	0.0203908	0.758323	heat shock protein 1A
Hspb1	-0.428267	9.83754	0.0424312	0.758323	heat shock protein 1
Hspb3	0.420517	4.84418	0.0123635	0.758323	heat shock protein 3
Hspb6	1.18859	11.0473	0.028882	0.758323	heat shock protein, alpha-crystallin-related, B6
Htr3a	-0.462672	4.59981	0.0154536	0.758323	5-hydroxytryptamine (serotonin) receptor 3A
Hyal1	-0.324048	10.278	0.0182742	0.758323	hyaluronoglucosaminidase 1
Iah1	-0.231935	8.41102	0.0338946	0.758323	isoamyl acetate-hydrolyzing esterase 1 homolog (S. cerevisiae)
Iars	0.394078	9.76053	0.0470186	0.758323	isoleucine-tRNA synthetase
Icos	0.348363	5.67429	0.0445296	0.758323	inducible T cell co-stimulator
Idi2	0.483852	4.41264	0.00713212	0.758323	isopentenyl-diphosphate delta isomerase 2
Ids	-0.229754	8.70126	0.0271707	0.758323	iduronate 2-sulfatase
Ifna6	-0.363293	6.63554	0.00771414	0.758323	interferon alpha 6
Ifngr1	-0.380401	10.9535	0.0250991	0.758323	interferon gamma receptor 1
Ift122	0.429026	6.47511	0.0181124	0.758323	intraflagellar transport 122
Ift46	-0.246414	7.97122	0.0161015	0.758323	intraflagellar transport 46
Igdcc4	0.283805	6.87143	0.0127877	0.758323	immunoglobulin superfamily, DCC subclass, member 4
Igf2bp2	0.238308	7.62146	0.0183534	0.758323	insulin-like growth factor 2 mRNA binding protein 2
Igfbp1	0.297522	5.25086	0.0449008	0.758323	insulin-like growth factor binding protein 1
Igfbp3	-0.458035	7.90727	0.00843935	0.758323	insulin-like growth factor binding protein 3
Ihh	-0.295194	5.43202	0.0109691	0.758323	Indian hedgehog
Ikzf1	0.39535	6.72266	0.0228715	0.758323	IKAROS family zinc finger 1
Il1rap	0.286246	5.65395	0.0425087	0.758323	interleukin 1 receptor accessory protein
Il1rn	0.439509	7.24509	0.00757874	0.758323	interleukin 1 receptor antagonist
Il21r	-0.287991	4.15309	0.0339799	0.758323	interleukin 21 receptor
Ilvbl	-0.208964	7.06811	0.029203	0.758323	ilvB (bacterial acetolactate synthase)-like
Immp2l	-0.215639	10.1771	0.0463581	0.758323	IMP2 inner mitochondrial membrane peptidase-like (S. cerevisiae)
Inafm1	-0.516861	8.03362	0.000935246	0.574934	InaF motif containing 1
Ins1	0.293047	6.25034	0.0160783	0.758323	insulin I
Iqcf1	-0.215268	4.59879	0.0496363	0.758323	IQ motif containing F1
Iqcj	-0.343991	6.19506	0.0214148	0.758323	IQ motif containing J
Iqgap3	0.318275	6.68657	0.00364229	0.758323	IQ motif containing GTPase activating protein 3
Irs3	-0.471391	6.884	0.036642	0.758323	insulin receptor substrate 3
Irx3	0.461306	8.72612	0.00994201	0.758323	Iroquois related homeobox 3
Isoc2a	-0.306695	9.11173	0.0269181	0.758323	isochorismatase domain containing 2a
Isoc2b	-0.257905	8.18015	0.0129272	0.758323	isochorismatase domain containing 2b
Isyna1	-0.850529	9.00859	0.00138905	0.629804	myo-inositol 1-phosphate synthase A1
Itga11	0.317542	6.11451	0.0307973	0.758323	integrin alpha 11
Itga3	-0.311638	7.50447	0.0276764	0.758323	integrin alpha 3
Itga6	0.215543	10.3914	0.0477307	0.758323	integrin alpha 6
Itpripl1	-0.256185	8.65416	0.038552	0.758323	inositol 1,4,5-triphosphate receptor interacting protein-like 1
Iyd	0.38518	4.61966	0.00980198	0.758323	iodotyrosine deiodinase
Jag1	-0.242576	8.7513	0.0313109	0.758323	jagged 1
Jun	0.55721	9.07655	0.00337626	0.758323	jun proto-oncogene
Kalrn	-0.589573	4.86105	0.0476123	0.758323	kalirin, RhoGEF kinase
Katnal2	-0.438958	6.23035	0.0296018	0.758323	katanin p60 subunit A-like 2
Kazald1	-0.249892	6.21205	0.0405968	0.758323	Kazal-type serine peptidase inhibitor domain 1
Kbtbd12	0.779633	5.03112	0.010598	0.758323	kelch repeat and BTB (POZ) domain containing 12
Kcna3	0.296123	6.00518	0.0415806	0.758323	potassium voltage-gated channel, shaker-related subfamily, member 3
Kcna5	-0.575615	8.04571	0.00358512	0.758323	potassium voltage-gated channel, shaker-related subfamily, member 5
Kcnc1	0.35964	5.86185	0.0182202	0.758323	potassium voltage gated channel, Shaw-related subfamily, member 1
Kcnk15	0.229829	6.94899	0.0353677	0.758323	potassium channel, subfamily K, member 15
Kcnk5	0.478206	5.62531	0.00834147	0.758323	potassium channel, subfamily K, member 5
Kcnt2	0.305139	4.12187	0.0222736	0.758323	potassium channel, subfamily T, member 2
Kctd2	-0.36585	7.13986	0.0382	0.758323	potassium channel tetramerisation domain containing 2
Kdm4b	-0.340738	7.79682	0.0169958	0.758323	lysine (K)-specific demethylase 4B
Kdsr	-0.276574	9.13229	0.0340028	0.758323	3-ketodihydrosphingosine reductase
Keg1	-0.369079	5.41432	0.0108491	0.758323	kidney expressed gene 1
Kif20b	0.629656	7.10524	0.02245	0.758323	kinesin family member 20B
Kif23	0.374839	6.74655	0.0480797	0.758323	kinesin family member 23
Kif26b	-0.326245	5.96459	0.00857704	0.758323	kinesin family member 26B
Kifc2	-0.241485	6.26001	0.0293253	0.758323	kinesin family member C2
Kiss1r	-0.559925	6.5516	0.0154742	0.758323	KISS1 receptor
Klf1	-0.317725	6.65139	0.0415963	0.758323	Kruppel-like factor 1 (erythroid)
Klf15	-0.906274	8.50499	0.000983966	0.574934	Kruppel-like factor 15
Klf17	-0.266007	5.44613	0.0408187	0.758323	Kruppel-like factor 17
Klhl21	0.228177	6.71655	0.037093	0.758323	kelch-like 21
Klhl40	0.532708	5.14903	0.00371145	0.758323	kelch-like 40
Klrb1	-0.301875	4.02938	0.0118426	0.758323	killer cell lectin-like receptor subfamily B member 1
Klrb1b	0.334248	5.11109	0.00888279	0.758323	killer cell lectin-like receptor subfamily B member 1B
Klrg2	-0.385556	4.42666	0.0189953	0.758323	killer cell lectin-like receptor subfamily G, member 2
Knstrn	0.312448	6.78658	0.0270716	0.758323	kinetochore-localized astrin/SPAG5 binding
Kpna3	0.246522	8.78582	0.0410555	0.758323	karyopherin (importin) alpha 3
Krt34	-0.266048	5.65219	0.0351902	0.758323	keratin 34
Krtap12-1	-0.278002	5.04034	0.0277094	0.758323	keratin associated protein 12-1
Krtap19-4	-0.229162	4.70594	0.0392318	0.758323	keratin associated protein 19-4
Lactbl1	0.286289	5.59621	0.0471939	0.758323	lactamase, beta-like 1
Lag3	-0.376582	6.40237	0.00658204	0.758323	lymphocyte-activation gene 3
Lamtor4	-0.309956	8.84989	0.0204627	0.758323	late endosomal/lysosomal adaptor, MAPK and MTOR activator 4
Larp6	0.196103	6.21762	0.0444747	0.758323	La ribonucleoprotein domain family, member 6
Layn	0.27538	6.58412	0.0152594	0.758323	layilin
Lbp	0.375222	7.21338	0.0198438	0.758323	lipopolysaccharide binding protein
Lcat	0.30866	5.52095	0.0349709	0.758323	lecithin cholesterol acyltransferase
Lce1c	-0.227715	5.56908	0.04131	0.758323	late cornified envelope 1C
Lctl	-0.582246	7.87886	0.0112084	0.758323	lactase-like
Lect1	0.476734	5.3315	0.0138617	0.758323	leukocyte cell derived chemotaxin 1
Leo1	0.307732	7.67572	0.0222941	0.758323	Leo1, Paf1/RNA polymerase II complex component, homolog (S. cerevisiae)
Lep	-0.568567	5.32747	0.00102632	0.574934	leptin
Lepr	0.302028	4.1962	0.0271272	0.758323	leptin receptor
Lilrb4a	0.696644	9.00042	0.0213605	0.758323	leukocyte immunoglobulin-like receptor, subfamily B, member 4A
Lim2	0.411637	5.72175	0.0343053	0.758323	lens intrinsic membrane protein 2
Lin52	-0.344955	8.79381	0.0435085	0.758323	lin-52 homolog (C. elegans)
Lin9	0.219791	7.00907	0.0453954	0.758323	lin-9 homolog (C. elegans)
Llgl1	-0.257009	5.85695	0.0391657	0.758323	lethal giant larvae homolog 1 (Drosophila)
Lmntd2	-0.40645	4.77315	0.0174898	0.758323	lamin tail domain containing 2
Lnp	0.370312	6.19293	0.0168321	0.758323	limb and neural patterns
LOC100042012	-0.212983	4.73958	0.0346134	0.758323	X-linked lymphocyte-regulated protein PM1-like, transcript variant 1
LOC100861621	-0.314505	6.10481	0.00775766	0.758323	disks large homolog 5-like, transcript variant 1
LOC100861647	-0.347671	6.43423	0.028883	0.758323	c-C motif chemokine 19-like
LOC100862134	-0.282361	4.13835	0.0238225	0.758323	uncharacterized LOC100862134
LOC665276	-0.293034	4.17653	0.00963332	0.758323	Y-linked testis-specific protein 1-like, transcript variant 1
LOC666331	-0.283963	4.39979	0.0497785	0.758323	uncharacterized LOC666331
Lonrf1	0.290855	6.72317	0.0410401	0.758323	LON peptidase N-terminal domain and ring finger 1
Lpar6	-0.378454	10.002	0.0387333	0.758323	lysophosphatidic acid receptor 6
Lrat	-0.303488	5.53654	0.00901977	0.758323	lecithin-retinol acyltransferase (phosphatidylcholine-retinol-O-acyltransferase)
Lrfn5	-0.351731	6.30458	0.00413964	0.758323	leucine rich repeat and fibronectin type III domain containing 5
Lrif1	-0.349016	7.61705	0.00851056	0.758323	ligand dependent nuclear receptor interacting factor 1
Lrrc27	-0.490758	7.94547	0.0423628	0.758323	leucine rich repeat containing 27
Lrrc39	0.391261	7.83006	0.00171342	0.671324	leucine rich repeat containing 39
Lrrc48	0.246363	5.02488	0.0214995	0.758323	leucine rich repeat containing 48
Lrrc4b	-0.317392	6.60166	0.00805924	0.758323	leucine rich repeat containing 4B
Lrrc52	-0.725989	8.37226	0.049717	0.758323	leucine rich repeat containing 52
Lrrc56	-0.316457	6.89548	0.0260891	0.758323	leucine rich repeat containing 56
Lrrc8c	-0.289821	9.86538	0.0231223	0.758323	leucine rich repeat containing 8 family, member C
Lrrfip1	0.413071	7.75244	0.0251595	0.758323	leucine rich repeat (in FLII) interacting protein 1
Ltbp4	-0.25768	9.52869	0.013748	0.758323	latent transforming growth factor beta binding protein 4
Luzp2	0.323371	4.02065	0.0289329	0.758323	leucine zipper protein 2
Ly6g6e	-0.334589	6.16113	0.040742	0.758323	lymphocyte antigen 6 complex, locus G6E
Ly86	0.629128	8.15254	0.0418924	0.758323	lymphocyte antigen 86
Ly96	0.341442	9.9172	0.0113905	0.758323	lymphocyte antigen 96
Lypd2	-0.247448	6.80646	0.0300177	0.758323	Ly6/Plaur domain containing 2
Lyz1	0.56491	7.29962	0.0126899	0.758323	lysozyme 1
Macrod1	-0.265365	8.50448	0.0486315	0.758323	MACRO domain containing 1
Mafb	-0.596329	9.8762	0.00906973	0.758323	v-maf musculoaponeurotic fibrosarcoma oncogene family, protein B (avian)
Maff	-0.570137	6.22063	0.000292546	0.378975	v-maf musculoaponeurotic fibrosarcoma oncogene family, protein F (avian)
Mageb4	-0.309036	4.62279	0.0409137	0.758323	melanoma antigen, family B, 4
Maob	-0.513159	9.12529	0.010214	0.758323	monoamine oxidase B
Map2k6	0.336768	5.58476	0.0236297	0.758323	mitogen-activated protein kinase kinase 6
Map3k12	-0.274795	7.8189	0.047545	0.758323	mitogen-activated protein kinase kinase kinase 12
Map3k6	-0.599038	7.64631	0.0401912	0.758323	mitogen-activated protein kinase kinase kinase 6
Map4k2	-0.429536	8.55545	0.0216021	0.758323	mitogen-activated protein kinase kinase kinase kinase 2
Map4k4	0.279523	10.2133	0.0241125	0.758323	mitogen-activated protein kinase kinase kinase kinase 4
Map6d1	0.393425	5.4682	0.0466973	0.758323	MAP6 domain containing 1
Map9	0.245908	5.88919	0.0285289	0.758323	microtubule-associated protein 9
Mapk6	0.37287	7.70658	0.0492239	0.758323	mitogen-activated protein kinase 6
Marc1	-0.700106	8.30747	0.0292924	0.758323	mitochondrial amidoxime reducing component 1
Marc2	-0.298531	9.78319	0.0257222	0.758323	mitochondrial amidoxime reducing component 2
March3	-0.641664	8.33531	0.000620986	0.54331	membrane-associated ring finger (C3HC4) 3
Marveld1	-0.260575	9.18555	0.023515	0.758323	MARVEL (membrane-associating) domain containing 1
Masp1	0.512209	5.70808	0.0182957	0.758323	mannan-binding lectin serine peptidase 1
Mbd1	-0.458166	9.8262	0.0118883	0.758323	methyl-CpG binding domain protein 1
Mboat2	-0.471212	5.36838	0.000448797	0.46511	membrane bound O-acyltransferase domain containing 2
Mc2r	-0.704687	7.01145	0.0158361	0.758323	melanocortin 2 receptor
Mccc2	-0.23682	10.5203	0.0282034	0.758323	methylcrotonoyl-Coenzyme A carboxylase 2 (beta)
Mchr1	-0.31669	5.18519	0.0223439	0.758323	melanin-concentrating hormone receptor 1
Mcm3	0.423808	7.3954	0.0230423	0.758323	minichromosome maintenance deficient 3 (S. cerevisiae)
Mcpt4	0.709617	5.55629	0.0127554	0.758323	mast cell protease 4
Mdm2	0.349471	10.2555	0.0239436	0.758323	transformed mouse 3T3 cell double minute 2
Mdp1	0.236587	7.41042	0.0475457	0.758323	magnesium-dependent phosphatase 1
Me1	-0.362013	12.8504	0.0408259	0.758323	malic enzyme 1, NADP(+)-dependent, cytosolic
Med28	-0.374811	8.02362	0.0321364	0.758323	mediator complex subunit 28
Med7	0.331467	8.251	0.0144934	0.758323	mediator complex subunit 7
Meox2	0.280668	7.58322	0.0315819	0.758323	mesenchyme homeobox 2
Mep1a	-0.448251	3.86417	0.00645686	0.758323	meprin 1 alpha
Mepe	-0.285042	4.95688	0.043076	0.758323	matrix extracellular phosphoglycoprotein with ASARM motif (bone)
Mettl13	-0.257089	6.54584	0.0187062	0.758323	methyltransferase like 13
Mettl24	-0.243587	6.18068	0.0262088	0.758323	methyltransferase like 24
Mettl25	0.293492	6.09149	0.0263163	0.758323	methyltransferase like 25
Mettl3	0.3924	7.39799	0.00428487	0.758323	methyltransferase like 3
Mettl7a1	-0.398646	10.3726	0.0332573	0.758323	methyltransferase like 7A1
Mfsd2a	-0.514667	11.5007	0.0274082	0.758323	major facilitator superfamily domain containing 2A
Micall1	-0.316005	8.65939	0.0130779	0.758323	microtubule associated monooxygenase, calponin and LIM domain containing -like 1
Mill1	-0.381188	4.39334	0.00372212	0.758323	MHC I like leukocyte 1
Mki67	0.491938	8.26815	0.0459854	0.758323	antigen identified by monoclonal antibody Ki 67
Mknk2	-0.280034	10.8336	0.0449293	0.758323	MAP kinase-interacting serine/threonine kinase 2
Mlip	1.04308	6.76716	0.014367	0.758323	muscular LMNA-interacting protein
Mllt11	0.574462	6.15132	0.0105805	0.758323	myeloid/lymphoid or mixed-lineage leukemia (trithorax homolog, Drosophila); translocated to, 11
Mlxip	-0.231562	9.30875	0.036531	0.758323	MLX interacting protein
Mlxipl	-0.361853	10.8868	0.0480335	0.758323	MLX interacting protein-like
Mmp12	1.0418	8.7358	0.00917475	0.758323	matrix metallopeptidase 12
Mob3a	0.223444	6.94024	0.034713	0.758323	MOB kinase activator 3A
Mpp7	0.239054	8.90772	0.0358808	0.758323	membrane protein, palmitoylated 7 (MAGUK p55 subfamily member 7)
Mptx1	-0.343748	4.6155	0.0359328	0.758323	mucosal pentraxin 1
Mras	0.356813	7.59858	0.00388937	0.758323	muscle and microspikes RAS
Mrgpra9	-0.510685	4.02836	0.0380574	0.758323	MAS-related GPR, member A9
Mrgprf	0.370617	5.97629	0.0167695	0.758323	MAS-related GPR, member F
Mroh7	-0.317022	5.8289	0.0161243	0.758323	maestro heat-like repeat family member 7
Mrps7	-0.199089	10.0185	0.0459043	0.758323	mitchondrial ribosomal protein S7
Msantd1	0.608424	5.38233	0.00633995	0.758323	Myb/SANT-like DNA-binding domain containing 1
Msantd2	0.323952	7.15332	0.0198529	0.758323	Myb/SANT-like DNA-binding domain containing 2
Mss51	-0.384217	5.47711	0.00327626	0.758323	MSS51 mitochondrial translational activator
Mt2	-0.342626	13.0439	0.02274	0.758323	metallothionein 2
Mta3	0.22656	10.2121	0.0374578	0.758323	metastasis associated 3
Mtch1	-0.318883	9.71086	0.0254426	0.758323	mitochondrial carrier homolog 1 (C. elegans)
Mtcp1	-0.258708	8.09775	0.0125802	0.758323	mature T cell proliferation 1
Mtmr10	-0.292397	8.57902	0.0311146	0.758323	myotubularin related protein 10
Mtmr11	-0.272506	6.73959	0.0195786	0.758323	myotubularin related protein 11
Mtmr14	-0.256587	8.88645	0.0488715	0.758323	myotubularin related protein 14
Muc1	-0.252365	6.27373	0.0412396	0.758323	mucin 1, transmembrane
Muc2	-0.658618	7.42732	0.0194289	0.758323	mucin 2
Muc3a	0.425792	5.13573	0.00975647	0.758323	mucin 3A, cell surface associated
Mug2	-0.448868	4.48465	0.0403467	0.758323	murinoglobulin 2
Mxd4	-0.433202	9.83317	0.000992681	0.574934	Max dimerization protein 4
Myh13	0.460002	6.91391	0.0102585	0.758323	myosin, heavy polypeptide 13, skeletal muscle
Myl4	0.250513	8.57008	0.0143384	0.758323	myosin, light polypeptide 4
Mylk3	0.33046	4.58843	0.0299118	0.758323	myosin light chain kinase 3
Myo1b	-0.339488	9.25572	0.0443055	0.758323	myosin IB
Nabp1	0.349987	11.2252	0.0400424	0.758323	nucleic acid binding protein 1
Naf1	0.365855	8.26578	0.00823603	0.758323	nuclear assembly factor 1 homolog (S. cerevisiae)
Nampt	-0.316667	11.2707	0.0220758	0.758323	nicotinamide phosphoribosyltransferase
Nap1l5	-0.67267	7.03308	0.0173863	0.758323	nucleosome assembly protein 1-like 5
Napepld	0.369155	8.99413	0.0202661	0.758323	N-acyl phosphatidylethanolamine phospholipase D
Nat1	-0.58531	5.67334	0.030409	0.758323	N-acetyl transferase 1
Ncapg2	0.334036	6.03883	0.0153176	0.758323	non-SMC condensin II complex, subunit G2
Ncf4	0.716214	4.74065	0.0265778	0.758323	neutrophil cytosolic factor 4
Nde1	-0.223539	7.97747	0.0377823	0.758323	nuclear distribution gene E homolog 1 (A nidulans)
Ndufa4l2	-0.267614	7.79254	0.0199401	0.758323	NADH dehydrogenase (ubiquinone) 1 alpha subcomplex, 4-like 2
Ndufaf7	-0.2648	9.10627	0.0421673	0.758323	NADH dehydrogenase (ubiquinone) 1 alpha subcomplex assembly factor 7
Necap2	-0.233064	8.52479	0.0385565	0.758323	NECAP endocytosis associated 2
Nell1	-0.33032	4.1002	0.0347075	0.758323	NEL-like 1
Net1	-0.401299	10.066	0.0391349	0.758323	neuroepithelial cell transforming gene 1
Nfkbia	-0.412229	9.49812	0.0375763	0.758323	nuclear factor of kappa light polypeptide gene enhancer in B cells inhibitor, alpha
Nhlh1	-0.257765	5.36082	0.0434326	0.758323	nescient helix loop helix 1
Nkain1	0.389328	6.85284	0.001822	0.672594	Na+/K+ transporting ATPase interacting 1
Nkg7	0.435861	6.24974	0.00285538	0.758323	natural killer cell group 7 sequence
Nlrp9a	-0.38161	4.08037	0.0110965	0.758323	NLR family, pyrin domain containing 9A
Nme5	0.414049	5.53738	0.0234667	0.758323	NME/NM23 family member 5
Nme6	-0.457963	6.78427	0.00431677	0.758323	NME/NM23 nucleoside diphosphate kinase 6
Noc3l	0.309676	8.11826	0.0271063	0.758323	nucleolar complex associated 3 homolog (S. cerevisiae)
Nop56	0.440473	9.19666	0.0425498	0.758323	NOP56 ribonucleoprotein
Nostrin	0.385942	8.17755	0.017088	0.758323	nitric oxide synthase trafficker
Npm1	0.320217	11.0724	0.0344761	0.758323	nucleophosmin 1
Nr2f6	-0.297542	8.29736	0.00812569	0.758323	nuclear receptor subfamily 2, group F, member 6
Nrarp	0.610442	6.5192	0.0163223	0.758323	Notch-regulated ankyrin repeat protein
Nrbp2	-0.29517	8.97959	0.0228671	0.758323	nuclear receptor binding protein 2
Nsdhl	-0.45352	10.742	0.0364183	0.758323	NAD(P) dependent steroid dehydrogenase-like
Nsmaf	-0.327695	8.06877	0.0027092	0.758323	neutral sphingomyelinase (N-SMase) activation associated factor
Nsun6	0.369948	6.30641	0.00810536	0.758323	NOL1/NOP2/Sun domain family member 6
Nt5c1b	-0.270109	4.52138	0.0223918	0.758323	5-nucleotidase, cytosolic IB
Ntrk2	-0.327074	10.5937	0.0430211	0.758323	neurotrophic tyrosine kinase, receptor, type 2
Ntrk3	-1.20094	9.09778	0.0113301	0.758323	neurotrophic tyrosine kinase, receptor, type 3
Nubpl	-0.306913	8.15208	0.0156629	0.758323	nucleotide binding protein-like
Nudt1	-0.363919	6.40915	0.0339857	0.758323	nudix (nucleoside diphosphate linked moiety X)-type motif 1
Nufip1	0.332114	8.19447	0.0383542	0.758323	nuclear fragile X mental retardation protein interacting protein 1
Nufip2	0.261884	10.272	0.0249099	0.758323	nuclear fragile X mental retardation protein interacting protein 2
Numbl	-0.387739	6.69253	0.0303479	0.758323	numb-like
Nupl2	0.296457	6.61219	0.0453465	0.758323	nucleoporin like 2
Nxf3	0.304501	4.60753	0.0368386	0.758323	nuclear RNA export factor 3
Nxpe3	0.366976	5.15259	0.0489014	0.758323	neurexophilin and PC-esterase domain family, member 3
Obox5	-0.262636	4.04469	0.0290398	0.758323	oocyte specific homeobox 5
Oc90	-0.313609	4.98558	0.0400335	0.758323	otoconin 90
Ocstamp	-0.267678	5.86367	0.0456941	0.758323	osteoclast stimulatory transmembrane protein
Odf3b	-0.314845	5.97699	0.0313864	0.758323	outer dense fiber of sperm tails 3B
Ofd1	-0.291961	6.63862	0.0290545	0.758323	oral-facial-digital syndrome 1 gene homolog (human)
Ogn	0.589189	8.87913	0.00697133	0.758323	osteoglycin
Olfm4	-0.362436	4.52384	0.0399754	0.758323	olfactomedin 4
Olfml3	-0.410703	6.63418	0.0200244	0.758323	olfactomedin-like 3
Olfr1006	-0.367236	3.98468	0.0225775	0.758323	olfactory receptor 1006
Olfr1137	0.36896	4.63976	0.0466769	0.758323	olfactory receptor 1137
Olfr1195	-0.326243	6.76279	0.0159653	0.758323	olfactory receptor 1195
Olfr1214	-0.367675	4.89429	0.0387749	0.758323	olfactory receptor 1214
Olfr1240	-0.311842	4.14197	0.015549	0.758323	olfactory receptor 1240
Olfr1252	-0.36665	4.97938	0.0205735	0.758323	olfactory receptor 1252
Olfr1299	0.378849	4.72636	0.0188779	0.758323	olfactory receptor 1299
Olfr1328	-0.296185	4.13668	0.0494065	0.758323	olfactory receptor 1328
Olfr1356	0.317617	4.55746	0.0346843	0.758323	olfactory receptor 1356
Olfr138	0.334584	4.4813	0.0233377	0.758323	olfactory receptor 138
Olfr1417	-0.331277	4.92492	0.0210271	0.758323	olfactory receptor 1417
Olfr1420	-0.346511	5.20789	0.00951317	0.758323	olfactory receptor 1420
Olfr1467	-0.252094	3.95216	0.034187	0.758323	olfactory receptor 1467
Olfr148	-0.282744	5.09095	0.0163337	0.758323	olfactory receptor 148
Olfr222	-0.204466	6.57236	0.0448899	0.758323	olfactory receptor 222
Olfr288	0.612918	7.81907	0.0287019	0.758323	olfactory receptor 288
Olfr311	-0.268363	6.90213	0.011697	0.758323	olfactory receptor 311
Olfr419	-0.221228	4.24174	0.0436915	0.758323	olfactory receptor 419
Olfr426	-0.243893	4.7135	0.0358394	0.758323	olfactory receptor 426
Olfr430	0.54611	4.22167	0.00137501	0.629804	olfactory receptor 430
Olfr447	0.362412	5.39827	0.00506728	0.758323	olfactory receptor 447
Olfr498	-0.25147	4.09248	0.0476696	0.758323	olfactory receptor 498
Olfr517	-0.263296	4.10866	0.041314	0.758323	olfactory receptor 517
Olfr544	-0.328789	5.56866	0.0033077	0.758323	olfactory receptor 544
Olfr554	0.316739	5.76452	0.0453351	0.758323	olfactory receptor 554
Olfr668	-0.236368	4.26062	0.0162689	0.758323	olfactory receptor 668
Olfr705	-0.400657	4.28121	0.00965484	0.758323	olfactory receptor 705
Olfr728	-0.452299	4.4864	0.00427708	0.758323	olfactory receptor 728
Olfr845	0.261299	4.25545	0.0257797	0.758323	olfactory receptor 845
Olfr883	0.246666	4.4093	0.0416014	0.758323	olfactory receptor 883
Olfr921	-0.430325	4.19944	0.01472	0.758323	olfactory receptor 921
Olfr971	-0.241361	4.01789	0.0451884	0.758323	olfactory receptor 971
Olfr974	0.425778	4.04848	0.0262527	0.758323	olfactory receptor 974
Olfr986	0.371397	4.9185	0.0390176	0.758323	olfactory receptor 986
Olig3	0.417747	6.15086	0.0102927	0.758323	oligodendrocyte transcription factor 3
Oraov1	-0.245326	8.61551	0.031662	0.758323	oral cancer overexpressed 1
Orm1	-0.418852	10.2369	0.00982367	0.758323	orosomucoid 1
Orm3	-0.734489	7.74472	0.0219156	0.758323	orosomucoid 3
Otud4	0.272905	8.47898	0.0242177	0.758323	OTU domain containing 4
Otud7a	0.454548	6.81464	0.00558701	0.758323	OTU domain containing 7A
Ovol1	-0.432058	4.8339	0.044598	0.758323	OVO homolog-like 1 (Drosophila)
Pacsin2	0.317135	10.0838	0.0464743	0.758323	protein kinase C and casein kinase substrate in neurons 2
Pacsin3	0.313148	7.84302	0.00632226	0.758323	protein kinase C and casein kinase substrate in neurons 3
Parva	-0.279291	8.87383	0.00836772	0.758323	parvin, alpha
Pax6	0.428115	4.46202	0.0304936	0.758323	paired box 6
Pax8	-0.283329	6.18688	0.0394401	0.758323	paired box 8
Pbk	0.596711	6.08516	0.000923209	0.574934	PDZ binding kinase
Pbld1	-0.617911	7.81566	0.0140047	0.758323	phenazine biosynthesis-like protein domain containing 1
Pbld2	-0.227758	6.14524	0.0378835	0.758323	phenazine biosynthesis-like protein domain containing 2
Pcdhb11	-0.255214	5.43332	0.0429362	0.758323	protocadherin beta 11
Pcdhb20	-0.379851	6.06289	0.048664	0.758323	protocadherin beta 20
Pcsk6	-0.241849	10.5574	0.0496995	0.758323	proprotein convertase subtilisin/kexin type 6
Pcx	-0.400694	10.9749	0.00415686	0.758323	pyruvate carboxylase
Pde4b	0.700091	8.75755	0.0013589	0.629804	phosphodiesterase 4B, cAMP specific
Pde4dip	0.81882	8.93375	0.0368296	0.758323	phosphodiesterase 4D interacting protein (myomegalin)
Pdk1	-0.702215	10.2113	0.0497647	0.758323	pyruvate dehydrogenase kinase, isoenzyme 1
Pdlim1	0.379081	9.71839	0.00711125	0.758323	PDZ and LIM domain 1 (elfin)
Penk	-0.397903	6.63009	0.0103687	0.758323	preproenkephalin
Per2	-0.434342	8.33218	0.0224147	0.758323	period circadian clock 2
Per3	-0.294539	8.95858	0.0408334	0.758323	period circadian clock 3
Pet100	-0.274165	8.39559	0.0216501	0.758323	PET100 homolog (S. cerevisiae)
Pex26	-0.477303	5.98277	0.0100396	0.758323	peroxisomal biogenesis factor 26
Pfdn4	0.249401	7.77318	0.0342351	0.758323	prefoldin 4
Pfkfb3	-0.318677	11.8585	0.0222358	0.758323	6-phosphofructo-2-kinase/fructose-2,6-biphosphatase 3
Pfkl	-0.31285	12.288	0.0353502	0.758323	phosphofructokinase, liver, B-type
Pgap1	0.620777	5.99021	0.0162658	0.758323	post-GPI attachment to proteins 1
Pgd	-0.419702	11.3724	0.00739997	0.758323	phosphogluconate dehydrogenase
Pgr	-0.403144	5.79855	0.0483537	0.758323	progesterone receptor
Phactr3	-0.327149	6.79005	0.0471043	0.758323	phosphatase and actin regulator 3
Phf21b	-0.289471	7.84675	0.0303105	0.758323	PHD finger protein 21B
Phf8	-0.268934	7.29252	0.021022	0.758323	PHD finger protein 8
Phgdh	0.627673	6.91244	0.0193683	0.758323	3-phosphoglycerate dehydrogenase
Pi16	-0.317915	6.19363	0.0429386	0.758323	peptidase inhibitor 16
Pifo	-0.263359	4.32936	0.0343695	0.758323	primary cilia formation
Pik3ap1	0.604939	7.42417	0.0370413	0.758323	phosphoinositide-3-kinase adaptor protein 1
Pik3r1	-0.399257	9.57125	0.0189368	0.758323	phosphatidylinositol 3-kinase, regulatory subunit, polypeptide 1 (p85 alpha)
Pira6	0.367272	6.99944	0.0191264	0.758323	paired-Ig-like receptor A6
Pitpnm2	-0.381655	8.54995	0.00391325	0.758323	phosphatidylinositol transfer protein, membrane-associated 2
Pla2g2e	0.710983	10.0226	0.0192934	0.758323	phospholipase A2, group IIE
Plekhg5	-0.289261	8.0858	0.0106646	0.758323	pleckstrin homology domain containing, family G (with RhoGef domain) member 5
Plekhm2	0.490712	11.2781	0.0372912	0.758323	pleckstrin homology domain containing, family M (with RUN domain) member 2
Plppr2	-0.355356	6.92027	0.0258015	0.758323	phospholipid phosphatase related 2
Pmepa1	0.827313	10.3335	0.00673499	0.758323	prostate transmembrane protein, androgen induced 1
Pmvk	-0.513307	8.9253	0.0369813	0.758323	phosphomevalonate kinase
Pnliprp1	-0.31648	5.96917	0.0201052	0.758323	pancreatic lipase related protein 1
Pnmal1	0.31714	6.00934	0.0276944	0.758323	PNMA-like 1
Pno1	0.263698	9.31369	0.0304687	0.758323	partner of NOB1 homolog (S. cerevisiae)
Pnpla3	-0.773435	9.30925	0.0254686	0.758323	patatin-like phospholipase domain containing 3
Polq	0.292717	4.54128	0.0318974	0.758323	polymerase (DNA directed), theta
Pou5f1	0.451077	5.67182	0.0255837	0.758323	POU domain, class 5, transcription factor 1
Ppef2	0.257113	4.30099	0.0210037	0.758323	protein phosphatase, EF hand calcium-binding domain 2
Ppm1n	-0.272239	4.48073	0.0410726	0.758323	protein phosphatase, Mg2+/Mn2+ dependent, 1N (putative)
Ppp1r3b	-0.807019	10.3741	0.0289006	0.758323	protein phosphatase 1, regulatory (inhibitor) subunit 3B
Ppp1r3e	-0.309858	4.90696	0.0108348	0.758323	protein phosphatase 1, regulatory (inhibitor) subunit 3E
Ppp2r3c	0.304254	7.55598	0.0333315	0.758323	protein phosphatase 2, regulatory subunit B, gamma
Ppp2r4	-0.352639	9.55478	0.0184379	0.758323	protein phosphatase 2A activator, regulatory subunit B
Ppp4r2	0.262927	10.2252	0.0177234	0.758323	protein phosphatase 4, regulatory subunit 2
Prdm12	-0.396281	4.48617	0.0354816	0.758323	PR domain containing 12
Prdm8	0.366139	5.63654	0.0264122	0.758323	PR domain containing 8
Prelp	-0.321739	11.7726	0.0330122	0.758323	proline arginine-rich end leucine-rich repeat
Prg3	-0.314223	6.36662	0.0273555	0.758323	proteoglycan 3
Prh1	-0.326604	7.36546	0.00649099	0.758323	proline rich protein HaeIII subfamily 1
Prickle1	-0.310071	8.44228	0.0384355	0.758323	prickle homolog 1 (Drosophila)
Prkag2	0.380225	9.63929	0.0324541	0.758323	protein kinase, AMP-activated, gamma 2 non-catalytic subunit
Prkch	-0.304383	9.71867	0.0487773	0.758323	protein kinase C, eta
Prl2a1	-0.307473	4.52115	0.0149128	0.758323	prolactin family 2, subfamily a, member 1
Prmt3	0.495501	7.39984	0.0441307	0.758323	protein arginine N-methyltransferase 3
Prodh	-0.56794	8.77906	0.0196618	0.758323	proline dehydrogenase
Proser2	-0.465629	7.42018	0.0272809	0.758323	proline and serine rich 2
Prpf18	0.279087	8.2407	0.0331872	0.758323	PRP18 pre-mRNA processing factor 18 homolog (yeast)
Prr11	0.332607	5.18956	0.0410447	0.758323	proline rich 11
Prr18	0.264309	5.54169	0.0153575	0.758323	proline rich 18
Prss33	-0.306922	7.71462	0.0218805	0.758323	protease, serine 33
Prss40	0.494918	4.40965	0.0358705	0.758323	protease, serine 40
Psg19	-0.343294	5.75364	0.00618109	0.758323	pregnancy specific glycoprotein 19
Psmb8	0.282108	7.98871	0.0455024	0.758323	proteasome (prosome, macropain) subunit, beta type 8 (large multifunctional peptidase 7)
Psors1c2	-0.314191	5.93019	0.0382836	0.758323	psoriasis susceptibility 1 candidate 2 (human)
Psph	-0.228007	9.04685	0.0258974	0.758323	phosphoserine phosphatase
Ptar1	0.24246	9.58467	0.0486682	0.758323	protein prenyltransferase alpha subunit repeat containing 1
Ptger4	0.741577	7.29605	0.000961773	0.574934	prostaglandin E receptor 4 (subtype EP4)
Ptges	-0.468333	7.64267	0.018599	0.758323	prostaglandin E synthase
Ptgfrn	-0.257223	7.61493	0.0460207	0.758323	prostaglandin F2 receptor negative regulator
Ptprb	-0.292262	10.191	0.0434199	0.758323	protein tyrosine phosphatase, receptor type, B
Ptprv	-0.352025	4.74959	0.00830734	0.758323	protein tyrosine phosphatase, receptor type, V
Pwp2	0.391292	7.56579	0.00981496	0.758323	PWP2 periodic tryptophan protein homolog (yeast)
Pxmp2	-0.61358	6.56064	0.0192565	0.758323	peroxisomal membrane protein 2
Pycrl	-0.193454	9.04567	0.0430261	0.758323	pyrroline-5-carboxylate reductase-like
Pyurf	-0.203902	11.3432	0.0432963	0.758323	Pigy upstream reading frame
Qrfpr	0.344374	5.17233	0.0482112	0.758323	pyroglutamylated RFamide peptide receptor
Rab11fip4	-0.302776	6.265	0.00809329	0.758323	RAB11 family interacting protein 4 (class II)
Rab36	-0.293211	6.88087	0.0226493	0.758323	RAB36, member RAS oncogene family
Rab4b	-0.251969	8.45189	0.0151979	0.758323	RAB4B, member RAS oncogene family
Rad51b	0.412054	4.96033	0.0210063	0.758323	RAD51 homolog B
Ralgapa2	-0.275519	10.3191	0.02167	0.758323	Ral GTPase activating protein, alpha subunit 2 (catalytic)
Rap1gap	-0.351601	7.67672	0.0101291	0.758323	Rap1 GTPase-activating protein
Rasd1	-0.60757	8.94169	0.0491179	0.758323	RAS, dexamethasone-induced 1
Rasgrp4	0.496304	5.95744	0.0159589	0.758323	RAS guanyl releasing protein 4
Raver2	-0.35903	6.73271	0.030936	0.758323	ribonucleoprotein, PTB-binding 2
Rbm46	-0.3505	4.55444	0.0399183	0.758323	RNA binding motif protein 46
Rbms2	-0.190759	10.2693	0.0455573	0.758323	RNA binding motif, single stranded interacting protein 2
Rbp3	-0.378537	4.15304	0.0213552	0.758323	retinol binding protein 3, interstitial
Rbp4	-0.764498	10.2665	0.0104021	0.758323	retinol binding protein 4, plasma
Rcan2	4.59697	8.96304	4.45688e-12	9.23778e-08	regulator of calcineurin 2
Reg1	0.283025	4.07575	0.0148127	0.758323	regenerating islet-derived 1
Rest	0.23804	8.10295	0.0184502	0.758323	RE1-silencing transcription factor
Retn	-0.664742	11.0926	0.0256966	0.758323	resistin
Rgma	-0.447512	8.37551	0.00529212	0.758323	repulsive guidance molecule family member A
Rgs18	0.22232	4.50279	0.0358408	0.758323	regulator of G-protein signaling 18
Rhbdl3	0.391444	5.57048	0.0105973	0.758323	rhomboid, veinlet-like 3 (Drosophila)
Rhbg	-0.256136	7.56063	0.0494694	0.758323	Rhesus blood group-associated B glycoprotein
Rheb	0.256782	10.7907	0.0177799	0.758323	Ras homolog enriched in brain
Rhob	-0.441983	9.47555	0.00217973	0.752987	ras homolog gene family, member B
Rhobtb1	-0.328406	7.88925	0.021744	0.758323	Rho-related BTB domain containing 1
Rhod	0.439838	6.16665	0.0264506	0.758323	ras homolog gene family, member D
Rhot1	0.200041	10.4666	0.0445284	0.758323	ras homolog gene family, member T1
Rhox8	-0.590139	5.9249	0.000913425	0.574934	reproductive homeobox 8
Rin3	-0.394331	8.60333	0.0132906	0.758323	Ras and Rab interactor 3
Rint1	-0.208655	8.86698	0.0375748	0.758323	RAD50 interactor 1
Rnase2b	-0.347928	4.14882	0.00843279	0.758323	ribonuclease, RNase A family, 2B (liver, eosinophil-derived neurotoxin)
Rnf144b	-0.911768	7.45765	0.000392287	0.451718	ring finger protein 144B
Rnf187	-0.218899	9.69711	0.0457987	0.758323	ring finger protein 187
Rock2	0.443816	9.02118	0.00594099	0.758323	Rho-associated coiled-coil containing protein kinase 2
Rpf2	0.267344	8.218	0.0312863	0.758323	ribosome production factor 2 homolog (S. cerevisiae)
Rps3a1	0.289617	10.235	0.0136564	0.758323	ribosomal protein S3A1
Rps6kl1	-0.400786	4.89956	0.00184367	0.672594	ribosomal protein S6 kinase-like 1
Rragd	0.354411	8.51527	0.0195753	0.758323	Ras-related GTP binding D
Rsl1d1	0.355845	9.57501	0.00906301	0.758323	ribosomal L1 domain containing 1
Rsph9	-0.399232	4.90654	0.00281422	0.758323	radial spoke head 9 homolog (Chlamydomonas)
Rsrc1	-0.191997	7.60173	0.0481909	0.758323	arginine/serine-rich coiled-coil 1
Rtfdc1	-0.205457	8.65862	0.0407444	0.758323	replication termination factor 2 domain containing 1
Rtkn2	-0.247752	6.06393	0.0204485	0.758323	rhotekin 2
Ruvbl1	0.293641	8.06863	0.0167087	0.758323	RuvB-like protein 1
S100a8	0.22327	4.07495	0.0337254	0.758323	S100 calcium binding protein A8 (calgranulin A)
S1pr5	-0.38685	7.76527	0.0464803	0.758323	sphingosine-1-phosphate receptor 5
Sap30	0.342021	6.92954	0.00464167	0.758323	sin3 associated polypeptide
Sars	0.275613	10.9183	0.0429481	0.758323	seryl-aminoacyl-tRNA synthetase
Sbk2	0.314845	8.43385	0.0448471	0.758323	SH3-binding domain kinase family, member 2
Sc5d	-0.322165	11.0209	0.0420662	0.758323	sterol-C5-desaturase (fungal ERG3, delta-5-desaturase) homolog (S. cerevisae)
Scfd1	0.192406	9.22541	0.0479485	0.758323	Sec1 family domain containing 1
Scg2	0.307247	4.07881	0.0388273	0.758323	secretogranin II
Scgb1b2	-0.426821	4.99099	0.00950218	0.758323	secretoglobin, family 1B, member 2
Scgb2b19	-0.321251	4.25595	0.0413443	0.758323	secretoglobin, family 2B, member 19
Scgb3a1	-0.323074	4.88903	0.0423946	0.758323	secretoglobin, family 3A, member 1
Scn1b	0.360523	9.16006	0.0326415	0.758323	sodium channel, voltage-gated, type I, beta
Scn3b	-0.620964	6.40616	0.00270674	0.758323	sodium channel, voltage-gated, type III, beta
Sdad1	0.448243	7.92719	0.0157841	0.758323	SDA1 domain containing 1
Sdc4	-0.375774	11.5247	0.00970497	0.758323	syndecan 4
Sdf2l1	0.430082	6.89604	0.0298347	0.758323	stromal cell-derived factor 2-like 1
Sec14l1	-0.221223	7.6699	0.0487015	0.758323	SEC14-like lipid binding 1
Sec14l2	-0.234249	6.60007	0.0359288	0.758323	SEC14-like lipid binding 2
Sectm1a	-0.473031	4.46475	0.0257001	0.758323	secreted and transmembrane 1A
Sel1l3	0.378273	5.5818	0.0281922	0.758323	sel-1 suppressor of lin-12-like 3 (C. elegans)
Selenbp1	-0.309442	8.24397	0.0358557	0.758323	selenium binding protein 1
Serhl	-0.263301	10.2938	0.0403185	0.758323	serine hydrolase-like
Serpina3c	-0.533663	7.06285	0.0307936	0.758323	serine (or cysteine) peptidase inhibitor, clade A, member 3C
Serpina3j	0.410533	5.66143	0.0136929	0.758323	serine (or cysteine) peptidase inhibitor, clade A (alpha-1 antiproteinase, antitrypsin), member 3J
Sertad2	0.262587	7.41414	0.0259075	0.758323	SERTA domain containing 2
Setd4	-0.273755	6.31404	0.00953855	0.758323	SET domain containing 4
Setdb2	0.313736	7.2158	0.0155146	0.758323	SET domain, bifurcated 2
Sft2d2	-0.260249	9.42953	0.0225851	0.758323	SFT2 domain containing 2
Sfxn5	-0.338802	10.6274	0.0360979	0.758323	sideroflexin 5
Sgol1	0.276298	5.58811	0.0306051	0.758323	shugoshin-like 1 (S. pombe)
Sh2b2	-0.377867	9.96463	0.0336953	0.758323	SH2B adaptor protein 2
Sh2d3c	-0.236505	9.85354	0.0379388	0.758323	SH2 domain containing 3C
Sh3d21	-0.353977	6.85005	0.0336326	0.758323	SH3 domain containing 21
Shcbp1	0.413565	5.11653	0.0029678	0.758323	Shc SH2-domain binding protein 1
Shisa7	-0.310884	6.31392	0.0354762	0.758323	shisa family member 7
Shroom2	-0.397806	6.2949	0.0321607	0.758323	shroom family member 2
Shroom3	-0.391872	5.4237	0.0174717	0.758323	shroom family member 3
Siah2	0.5208	7.32235	0.00629562	0.758323	seven in absentia 2
Siglech	-0.259903	5.41524	0.0342871	0.758323	sialic acid binding Ig-like lectin H
Sim2	0.506285	6.13014	0.0219698	0.758323	single-minded homolog 2 (Drosophila)
Six5	-0.365225	6.83223	0.00529383	0.758323	sine oculis-related homeobox 5
Slc10a6	-0.557239	5.97055	0.00497478	0.758323	solute carrier family 10 (sodium/bile acid cotransporter family), member 6
Slc12a1	-0.253899	5.91879	0.0448708	0.758323	solute carrier family 12, member 1
Slc14a2	-0.276845	5.40746	0.0199991	0.758323	solute carrier family 14 (urea transporter), member 2
Slc16a11	-0.442012	5.46027	0.0126225	0.758323	solute carrier family 16 (monocarboxylic acid transporters), member 11
Slc16a14	-0.269575	4.30965	0.0200532	0.758323	solute carrier family 16 (monocarboxylic acid transporters), member 14
Slc19a1	-0.315318	9.66068	0.0131995	0.758323	solute carrier family 19 (folate transporter), member 1
Slc1a5	-0.409985	11.9207	0.00258043	0.758323	solute carrier family 1 (neutral amino acid transporter), member 5
Slc22a5	-0.309898	10.0026	0.048353	0.758323	solute carrier family 22 (organic cation transporter), member 5
Slc22a7	0.306848	4.83376	0.0391942	0.758323	solute carrier family 22 (organic anion transporter), member 7
Slc24a3	-0.286413	10.4273	0.0242633	0.758323	solute carrier family 24 (sodium/potassium/calcium exchanger), member 3
Slc25a1	-0.774516	12.5053	0.00860017	0.758323	solute carrier family 25 (mitochondrial carrier, citrate transporter), member 1
Slc25a10	-0.526375	9.25838	0.0341773	0.758323	solute carrier family 25 (mitochondrial carrier, dicarboxylate transporter), member 10
Slc25a23	-0.330561	10.4102	0.0395607	0.758323	solute carrier family 25 (mitochondrial carrier; phosphate carrier), member 23
Slc25a27	0.881608	7.12315	4.49366e-06	0.0310467	solute carrier family 25, member 27
Slc25a32	-0.282655	8.86927	0.0452932	0.758323	solute carrier family 25, member 32
Slc25a35	-0.29925	11.5079	0.0416362	0.758323	solute carrier family 25, member 35
Slc25a37	0.34727	6.44553	0.034828	0.758323	solute carrier family 25, member 37
Slc27a3	-0.23148	6.84215	0.0273696	0.758323	solute carrier family 27 (fatty acid transporter), member 3
Slc28a1	0.402936	4.87527	0.0166815	0.758323	solute carrier family 28 (sodium-coupled nucleoside transporter), member 1
Slc2a5	-1.2363	8.80556	0.0225313	0.758323	solute carrier family 2 (facilitated glucose transporter), member 5
Slc38a4	0.791602	5.71776	0.0226571	0.758323	solute carrier family 38, member 4
Slc39a14	-0.527998	9.67163	0.000629104	0.54331	solute carrier family 39 (zinc transporter), member 14
Slc46a1	-0.3989	6.8629	0.029179	0.758323	solute carrier family 46, member 1
Slc5a4b	0.357699	6.70115	0.00992828	0.758323	solute carrier family 5 (neutral amino acid transporters, system A), member 4b
Slc6a9	0.276383	8.33182	0.0272013	0.758323	solute carrier family 6 (neurotransmitter transporter, glycine), member 9
Slc8a1	0.489369	5.54621	0.0031165	0.758323	solute carrier family 8 (sodium/calcium exchanger), member 1
Slc9a3r2	-0.324114	10.2948	0.00455946	0.758323	solute carrier family 9 (sodium/hydrogen exchanger), member 3 regulator 2
Slf1	0.323614	5.47309	0.0234231	0.758323	SMC5-SMC6 complex localization factor 1
Slu7	0.194969	9.7853	0.0382904	0.758323	SLU7 splicing factor homolog (S. cerevisiae)
Smarcd2	-0.278029	7.74522	0.0222968	0.758323	SWI/SNF related, matrix associated, actin dependent regulator of chromatin, subfamily d, member 2
Smc2	0.287995	6.08567	0.0464596	0.758323	structural maintenance of chromosomes 2
Smg5	0.215758	8.62629	0.0303223	0.758323	Smg-5 homolog, nonsense mediated mRNA decay factor (C. elegans)
Smim22	-0.250048	6.67739	0.042599	0.758323	small integral membrane protein 22
Smim5	-0.236404	8.40348	0.0489181	0.758323	small integral membrane protein 5
Smpdl3b	-0.255949	6.3158	0.0350412	0.758323	sphingomyelin phosphodiesterase, acid-like 3B
Snap25	-0.274267	5.20901	0.0231147	0.758323	synaptosomal-associated protein 25
Snrpd1	0.322472	7.04023	0.0170148	0.758323	small nuclear ribonucleoprotein D1
Snta1	-0.347686	8.78159	0.0317291	0.758323	syntrophin, acidic 1
Sntb1	-0.459257	8.74555	0.0368174	0.758323	syntrophin, basic 1
Snx16	0.665359	6.55164	8.00066e-05	0.165627	sorting nexin 16
Socs2	-0.493994	8.62553	0.0352695	0.758323	suppressor of cytokine signaling 2
Sorcs2	-0.862608	6.37771	0.022463	0.758323	sortilin-related VPS10 domain containing receptor 2
Sorl1	-0.580639	9.99012	0.0429943	0.758323	sortilin-related receptor, LDLR class A repeats-containing
Sox17	-0.537687	7.41319	0.00282624	0.758323	SRY (sex determining region Y)-box 17
Sox18	-0.250166	8.54632	0.0475808	0.758323	SRY (sex determining region Y)-box 18
Sp7	0.325021	5.12543	0.0380218	0.758323	Sp7 transcription factor 7
Spaca5	-0.268408	4.47759	0.0284529	0.758323	sperm acrosome associated 5
Spag11a	0.327308	4.94146	0.0333889	0.758323	sperm associated antigen 11A
Spag5	0.329125	6.15907	0.0408422	0.758323	sperm associated antigen 5
Spata22	-0.283964	6.13491	0.012246	0.758323	spermatogenesis associated 22
Spats2	0.374191	8.27654	0.0215204	0.758323	spermatogenesis associated, serine-rich 2
Spg7	-0.299037	7.61325	0.0189175	0.758323	spastic paraplegia 7 homolog (human)
Sphk2	-0.239722	7.82985	0.0132308	0.758323	sphingosine kinase 2
Spink11	-0.258599	4.60503	0.0264289	0.758323	serine peptidase inhibitor, Kazal type 11
Spire1	-0.262092	10.0153	0.0270059	0.758323	spire homolog 1 (Drosophila)
Spocd1	-0.326248	6.18921	0.0383661	0.758323	SPOC domain containing 1
Spon1	-0.461415	5.74689	0.011607	0.758323	spondin 1, (f-spondin) extracellular matrix protein
Spry4	0.247319	8.40688	0.0255194	0.758323	sprouty homolog 4 (Drosophila)
Sqrdl	-0.337532	8.38009	0.0059031	0.758323	sulfide quinone reductase-like (yeast)
Srp68	0.256959	8.34173	0.0396312	0.758323	signal recognition particle 68
Sry	-0.390968	6.58161	0.0144994	0.758323	sex determining region of Chr Y
Sstr2	-0.373179	5.26563	0.0347963	0.758323	somatostatin receptor 2
Sstr5	-0.392936	4.88335	0.0159882	0.758323	somatostatin receptor 5
Ssxb1	-0.241563	4.61666	0.0401656	0.758323	synovial sarcoma, X member B, breakpoint 1
St8sia6	-0.261185	6.56208	0.0444797	0.758323	ST8 alpha-N-acetyl-neuraminide alpha-2,8-sialyltransferase 6
Stab2	-0.258234	4.05475	0.0301831	0.758323	stabilin 2
Stap1	0.597992	5.58413	0.00923105	0.758323	signal transducing adaptor family member 1
Stim1	-0.39737	8.58008	0.0196618	0.758323	stromal interaction molecule 1
Stoml3	-0.315056	4.31988	0.0439719	0.758323	stomatin (Epb7.2)-like 3
Stx1b	-0.341468	6.56296	0.0288563	0.758323	syntaxin 1B
Suco	0.23468	7.75604	0.0343984	0.758323	SUN domain containing ossification factor
Surf1	-0.209922	9.48104	0.0318492	0.758323	surfeit gene 1
Svs1	0.344519	5.04334	0.0241924	0.758323	seminal vesicle secretory protein 1
Syde1	-0.250261	7.6176	0.0492089	0.758323	synapse defective 1, Rho GTPase, homolog 1 (C. elegans)
Syngap1	-0.476915	6.84231	0.000947342	0.574934	synaptic Ras GTPase activating protein 1 homolog (rat)
Synj2	0.472163	7.79713	0.028177	0.758323	synaptojanin 2
Sys1	-0.305314	9.15301	0.00362894	0.758323	SYS1 Golgi-localized integral membrane protein homolog (S. cerevisiae)
Syt15	-0.288206	7.61743	0.0194769	0.758323	synaptotagmin XV
Syt9	0.669694	6.84503	0.00746582	0.758323	synaptotagmin IX
Sytl1	-0.377123	6.30048	0.0297487	0.758323	synaptotagmin-like 1
Tab2	0.243554	9.54545	0.0292046	0.758323	TGF-beta activated kinase 1/MAP3K7 binding protein 2
Tacc3	0.228132	7.02271	0.0319202	0.758323	transforming, acidic coiled-coil containing protein 3
Tacr2	0.859075	8.11494	0.0299958	0.758323	tachykinin receptor 2
Tagap	0.256219	5.80375	0.0442341	0.758323	T cell activation Rho GTPase activating protein
Tagln3	-0.276528	6.83123	0.0152653	0.758323	transgelin 3
Taldo1	-0.395853	10.8985	0.0163693	0.758323	transaldolase 1
Tank	0.281185	10.5118	0.0124291	0.758323	TRAF family member-associated Nf-kappa B activator
Tas2r138	-0.246692	5.75745	0.0360826	0.758323	taste receptor, type 2, member 138
Tbc1d24	-0.273177	7.458	0.0353722	0.758323	TBC1 domain family, member 24
Tbl1xr1	0.197204	9.50933	0.0498637	0.758323	transducin (beta)-like 1X-linked receptor 1
Tbx4	-0.24233	6.41315	0.0208057	0.758323	T-box 4
Tbx6	0.260559	6.00471	0.0383212	0.758323	T-box 6
Tceal1	0.495754	5.88039	0.0347456	0.758323	transcription elongation factor A (SII)-like 1
Tcerg1l	-0.241483	6.22812	0.0461953	0.758323	transcription elongation regulator 1-like
Tcl1b2	0.425205	4.23757	0.00681848	0.758323	T cell leukemia/lymphoma 1B, 2
Tdrd6	-0.210869	4.75972	0.0220585	0.758323	tudor domain containing 6
Tec	0.639591	5.96335	0.0133923	0.758323	tec protein tyrosine kinase
Tecr	-0.313118	11.9946	0.0238268	0.758323	trans-2,3-enoyl-CoA reductase
Tef	-0.404102	7.49148	0.0221873	0.758323	thyrotroph embryonic factor
Tenm2	0.305828	5.08592	0.0396806	0.758323	teneurin transmembrane protein 2
Tenm3	-0.192395	7.45661	0.0491039	0.758323	teneurin transmembrane protein 3
Tenm4	0.254772	8.41157	0.041652	0.758323	teneurin transmembrane protein 4
Tex10	0.332246	7.62987	0.0310727	0.758323	testis expressed gene 10
Tex30	0.258807	6.41598	0.0150408	0.758323	testis expressed 30
Tfg	0.496534	9.71064	0.0131875	0.758323	Trk-fused gene
Tgfbr2	-0.441845	9.96759	0.00314616	0.758323	transforming growth factor, beta receptor II
Tgif1	0.40112	7.63802	0.03573	0.758323	TGFB-induced factor homeobox 1
Tgif2lx1	0.32485	4.33193	0.0165321	0.758323	TGFB-induced factor homeobox 2-like, X-linked 1
Tgs1	0.247079	6.49938	0.0392904	0.758323	trimethylguanosine synthase homolog (S. cerevisiae)
Th	-0.387305	6.06348	0.00751188	0.758323	tyrosine hydroxylase
Tha1	-0.219491	7.49074	0.0306724	0.758323	threonine aldolase 1
Thap8	-0.39281	4.89505	0.0346068	0.758323	THAP domain containing 8
Thbs1	0.534576	7.34565	0.00330885	0.758323	thrombospondin 1
Thrsp	-0.542543	12.8892	0.0152619	0.758323	thyroid hormone responsive
Timp3	-0.337447	9.86164	0.0430441	0.758323	tissue inhibitor of metalloproteinase 3
Tkt	-0.480092	13.1939	0.00801796	0.758323	transketolase
Tlcd1	-0.33273	10.7379	0.0330185	0.758323	TLC domain containing 1
Tlcd2	-0.463771	8.89347	0.0264728	0.758323	TLC domain containing 2
Tmc5	-0.635106	5.64469	0.00598689	0.758323	transmembrane channel-like gene family 5
Tmed1	-0.216965	7.44809	0.0233947	0.758323	transmembrane emp24 domain containing 1
Tmem120b	-0.373661	10.5833	0.00940118	0.758323	transmembrane protein 120B
Tmem130	0.455628	4.53529	0.000251994	0.348206	transmembrane protein 130
Tmem134	-0.319776	9.69608	0.00720716	0.758323	transmembrane protein 134
Tmem136	-0.225477	6.9335	0.040965	0.758323	transmembrane protein 136
Tmem140	0.329185	9.82176	0.0473313	0.758323	transmembrane protein 140
Tmem143	-0.350854	10.5309	0.0361833	0.758323	transmembrane protein 143
Tmem14a	0.255709	5.95873	0.0412744	0.758323	transmembrane protein 14A
Tmem150b	0.403102	5.29191	0.019518	0.758323	transmembrane protein 150B
Tmem173	0.585188	7.25924	0.00345316	0.758323	transmembrane protein 173
Tmem181c-ps	0.258705	8.65801	0.0432202	0.758323	transmembrane protein 181C, pseudogene
Tmem205	-0.394583	8.04036	0.0298404	0.758323	transmembrane protein 205
Tmem206	0.287645	6.47277	0.0297073	0.758323	transmembrane protein 206
Tmem229a	0.238062	4.47412	0.0480055	0.758323	transmembrane protein 229A
Tmem233	0.327562	7.46972	0.0287907	0.758323	transmembrane protein 233
Tmem235	-0.245131	6.41755	0.0351064	0.758323	transmembrane protein 235
Tmem239	-0.339489	4.71859	0.0225111	0.758323	transmembrane 239
Tmem241	-0.318253	8.60942	0.00814247	0.758323	transmembrane protein 241
Tmem260	-0.341041	8.30094	0.0350398	0.758323	transmembrane protein 260
Tmem37	-0.306307	8.43619	0.043437	0.758323	transmembrane protein 37
Tmem45a	0.308736	6.18126	0.0253061	0.758323	transmembrane protein 45a
Tmem45b	-0.573063	10.1201	0.00059183	0.54331	transmembrane protein 45b
Tmem50a	-0.288231	9.71322	0.0164782	0.758323	transmembrane protein 50A
Tmem80	-0.249422	7.42618	0.0368444	0.758323	transmembrane protein 80
Tmem8b	-0.348348	7.30946	0.0450814	0.758323	transmembrane protein 8B
Tmie	-0.281273	6.75979	0.00691871	0.758323	transmembrane inner ear
Tmigd1	0.381966	6.4152	0.0490653	0.758323	transmembrane and immunoglobulin domain containing 1
Tnfaip2	0.577261	7.24265	0.00726585	0.758323	tumor necrosis factor, alpha-induced protein 2
Tnfaip3	0.238681	6.37844	0.0303459	0.758323	tumor necrosis factor, alpha-induced protein 3
Tnfrsf10b	0.238498	7.81344	0.017509	0.758323	tumor necrosis factor receptor superfamily, member 10b
Tnfrsf21	-0.373751	7.47719	0.0082008	0.758323	tumor necrosis factor receptor superfamily, member 21
Tnfrsf9	-0.372925	6.3301	0.033389	0.758323	tumor necrosis factor receptor superfamily, member 9
Tnfsf4	-0.325564	4.48308	0.0266062	0.758323	tumor necrosis factor (ligand) superfamily, member 4
Tns1	-0.246988	12.4716	0.0169667	0.758323	tensin 1
Top2a	0.474341	6.478	0.0125937	0.758323	topoisomerase (DNA) II alpha
Top3a	-0.271887	7.08651	0.0443105	0.758323	topoisomerase (DNA) III alpha
Tra2a	0.455853	9.37691	0.00333368	0.758323	transformer 2 alpha homolog (Drosophila)
Trem3	0.264702	6.22135	0.0383399	0.758323	triggering receptor expressed on myeloid cells 3
Treml1	-0.332956	6.31655	0.0168241	0.758323	triggering receptor expressed on myeloid cells-like 1
Treml4	0.501272	5.82498	0.021955	0.758323	triggering receptor expressed on myeloid cells-like 4
Tril	-0.420461	6.7853	0.0159955	0.758323	TLR4 interactor with leucine-rich repeats
Trim35	0.284846	8.48441	0.0436413	0.758323	tripartite motif-containing 35
Trim63	0.944368	8.20145	0.0044934	0.758323	tripartite motif-containing 63
Trim65	-0.274121	7.85789	0.0106292	0.758323	tripartite motif-containing 65
Trim69	0.410646	4.9736	0.0424964	0.758323	tripartite motif-containing 69
Trp53inp1	-0.447927	8.11862	0.0230255	0.758323	transformation related protein 53 inducible nuclear protein 1
Try4	-0.354836	4.1106	0.0333103	0.758323	trypsin 4
Tsc22d1	-0.32621	11.3651	0.0308056	0.758323	TSC22 domain family, member 1
Tsc22d2	0.254419	9.89907	0.0478027	0.758323	TSC22 domain family, member 2
Tsku	-0.454105	9.55029	0.0199012	0.758323	tsukushi, small leucine rich proteoglycan
Tspan17	-0.248583	8.23552	0.0359762	0.758323	tetraspanin 17
Tspear	-0.2767	6.20646	0.0259839	0.758323	thrombospondin type laminin G domain and EAR repeats
Tspo	-0.222058	10.3331	0.0359401	0.758323	translocator protein
Ttc23l	0.349985	5.88183	0.00841706	0.758323	tetratricopeptide repeat domain 23-like
Ttc25	-1.0624	6.49129	0.0114766	0.758323	tetratricopeptide repeat domain 25
Ttc26	0.286492	4.96906	0.0336652	0.758323	tetratricopeptide repeat domain 26
Ttpal	-0.379133	6.78094	0.0246946	0.758323	tocopherol (alpha) transfer protein-like
Tubb6	0.396623	7.89688	0.0148005	0.758323	tubulin, beta 6 class V
Tubgcp3	0.288991	6.58434	0.024319	0.758323	tubulin, gamma complex associated protein 3
Tubgcp6	-0.275849	4.43966	0.0481709	0.758323	tubulin, gamma complex associated protein 6
Txndc11	-0.276463	4.42824	0.0254107	0.758323	thioredoxin domain containing 11
Uba6	0.461064	7.92017	0.048543	0.758323	ubiquitin-like modifier activating enzyme 6
Ubap1	0.254414	9.62057	0.044135	0.758323	ubiquitin-associated protein 1
Ube2dnl1	-0.349406	5.76086	0.0061356	0.758323	ubiquitin-conjugating enzyme E2D N-terminal like 1
Ube3a	0.248653	9.56506	0.0120972	0.758323	ubiquitin protein ligase E3A
Ubxn11	-0.495449	5.39104	0.0138301	0.758323	UBX domain protein 11
Ucn	0.28904	7.09683	0.0370515	0.758323	urocortin
Ugt2b35	-0.434206	4.99663	0.00652995	0.758323	UDP glucuronosyltransferase 2 family, polypeptide B35
Ugt2b5	-0.396168	3.94789	0.00296013	0.758323	UDP glucuronosyltransferase 2 family, polypeptide B5
Uhrf1bp1	0.38805	8.61111	0.0345011	0.758323	UHRF1 (ICBP90) binding protein 1
Umod	-0.330592	5.36698	0.00484468	0.758323	uromodulin
Unc5b	0.334322	8.42323	0.0213098	0.758323	unc-5 homolog B (C. elegans)
Unc5d	-0.290358	5.4094	0.0457383	0.758323	unc-5 homolog D (C. elegans)
Upf2	0.331009	8.22682	0.0310963	0.758323	UPF2 regulator of nonsense transcripts homolog (yeast)
Uprt	0.463644	9.4718	0.00958524	0.758323	uracil phosphoribosyltransferase (FUR1) homolog (S. cerevisiae)
Usp2	-0.661671	10.1177	0.0263327	0.758323	ubiquitin specific peptidase 2
Uts2	-0.258625	6.36073	0.0278948	0.758323	urotensin 2
Vapa	0.221059	10.372	0.0351004	0.758323	vesicle-associated membrane protein, associated protein A
Veph1	0.221136	3.96977	0.0458517	0.758323	ventricular zone expressed PH domain-containing 1
Vgll3	0.29384	7.04854	0.0471062	0.758323	vestigial like 3 (Drosophila)
Vmn1r111	-0.318647	4.34962	0.0358927	0.758323	vomeronasal 1 receptor 111
Vmn1r113	-0.296935	4.68575	0.0346926	0.758323	vomeronasal 1 receptor 113
Vmn1r114	0.239471	4.61123	0.0425487	0.758323	vomeronasal 1 receptor 114
Vmn1r121	0.249347	4.29005	0.027608	0.758323	vomeronasal 1 receptor 121
Vmn1r175	-0.514657	6.41101	0.00799786	0.758323	vomeronasal 1 receptor 175
Vmn1r228	0.2955	4.73799	0.0145549	0.758323	vomeronasal 1 receptor 228
Vmn1r35	-0.476122	4.23697	0.00787851	0.758323	vomeronasal 1 receptor 35
Vmn1r65	-0.364731	4.60094	0.0134408	0.758323	vomeronasal 1 receptor 65
Vmn1r75	0.312991	4.84042	0.0161368	0.758323	vomeronasal 1 receptor 75
Vmn2r14	-0.293541	4.4182	0.0348289	0.758323	vomeronasal 2, receptor 14
Vmn2r37	-0.289234	4.49099	0.0483843	0.758323	vomeronasal 2, receptor 37
Vmn2r41	-0.306073	4.47077	0.0355758	0.758323	vomeronasal 2, receptor 41
Vprbp	0.362572	10.4062	0.0263062	0.758323	Vpr (HIV-1) binding protein
Vpreb3	-0.443125	5.54997	0.00671077	0.758323	pre-B lymphocyte gene 3
Vstm4	-0.357747	7.34772	0.00367477	0.758323	V-set and transmembrane domain containing 4
Vwce	-0.253391	5.60071	0.0177879	0.758323	von Willebrand factor C and EGF domains
Wars	0.440812	10.2063	0.0435214	0.758323	tryptophanyl-tRNA synthetase
Wdr46	0.275192	7.69923	0.0353264	0.758323	WD repeat domain 46
Wdr66	-0.319702	5.75424	0.0433447	0.758323	WD repeat domain 66
Wdr73	0.310805	8.44592	0.0090512	0.758323	WD repeat domain 73
Wdr93	-0.41865	7.48973	0.00449822	0.758323	WD repeat domain 93
Wdr95	-0.383783	5.76023	0.0153308	0.758323	WD40 repeat domain 95
Wee1	-0.243674	7.76638	0.0147604	0.758323	WEE 1 homolog 1 (S. pombe)
Wfs1	0.348101	8.58384	0.0479178	0.758323	Wolfram syndrome 1 homolog (human)
Wisp3	-0.240419	5.38073	0.0286234	0.758323	WNT1 inducible signaling pathway protein 3
Wnt8a	-0.327593	5.73109	0.0149031	0.758323	wingless-type MMTV integration site family, member 8A
Wrap53	-0.28492	7.51794	0.0336908	0.758323	WD repeat containing, antisense to Trp53
Xpo1	0.315029	9.18986	0.0336254	0.758323	exportin 1, CRM1 homolog (yeast)
Xrra1	-0.284505	4.25945	0.0428966	0.758323	X-ray radiation resistance associated 1
Ybx3	0.283334	11.0057	0.013264	0.758323	Y box protein 3
Yeats2	-0.262705	7.89757	0.0274653	0.758323	YEATS domain containing 2
Yipf7	0.709302	5.75083	0.0422521	0.758323	Yip1 domain family, member 7
Zadh2	-0.346554	9.48951	0.0240543	0.758323	zinc binding alcohol dehydrogenase, domain containing 2
Zak	0.344382	8.65254	0.00790662	0.758323	sterile alpha motif and leucine zipper containing kinase AZK
Zfp11	-0.240967	8.29868	0.0197197	0.758323	zinc finger protein 11
Zfp280d	0.327131	7.72332	0.027379	0.758323	zinc finger protein 280D
Zfp330	0.291066	8.09648	0.0499017	0.758323	zinc finger protein 330
Zfp33b	0.41126	7.51124	0.0324741	0.758323	zinc finger protein 33B (Zfp33b), mRNA
Zfp36	-0.270686	8.62195	0.0450255	0.758323	zinc finger protein 36
Zfp467	-0.291134	7.30622	0.0273716	0.758323	zinc finger protein 467
Zfp536	-0.362929	4.48081	0.0304893	0.758323	zinc finger protein 536
Zfp580	-0.326055	6.94098	0.0262355	0.758323	zinc finger protein 580
Zfp608	0.40572	7.64156	0.0281523	0.758323	zinc finger protein 608
Zfp65	0.287244	6.37156	0.0164758	0.758323	zinc finger protein 65
Zfp653	-0.226407	7.3714	0.0415466	0.758323	zinc finger protein 653
Zfp712	-0.33703	6.38865	0.00773489	0.758323	zinc finger protein 712
Zfp81	0.351832	5.03009	0.0446243	0.758323	zinc finger protein 81
Zfp865	-0.289891	6.95828	0.0314465	0.758323	zinc finger protein 865
Zfp930	0.603095	8.87287	0.0104647	0.758323	zinc finger protein 930
Zfp945	0.402058	6.94688	0.0260662	0.758323	zinc finger protein 945
Zfp951	-0.291863	6.18351	0.0168808	0.758323	zinc finger protein 951
Zhx1	-0.242532	9.71239	0.0224955	0.758323	zinc fingers and homeoboxes 1
Zscan4a	-0.363392	4.84832	0.0099647	0.758323	zinc finger and SCAN domain containing 4A
Zzz3	0.320397	8.22058	0.0361421	0.758323	zinc finger, ZZ domain containing 3

## Sheet: SuppData2
Supplementary Data 2: Pathway analysis of differentially expressed genes in BAT of VasTg and WT mice after cold exposure using the KEGG_2019_mouse database.
KEGG 2019 DEG with higher expression in VasTg BAT after acute cold exposure
Term	Overlap	P-value	Adjusted P-value	Genes
IL-17 signaling pathway	9/91	0.000642261	0.159281	JUN;TNFAIP3;CCL2;FOSB;TAB2;FOS;MAPK6;CXCL2;S100A8
Osteoclast differentiation	10/128	0.00203858	0.252784	JUN;TEC;NCF4;PIRA6;FOSB;TAB2;GAB2;FOS;LILRB4A;MAP2K6
Salmonella infection	7/78	0.00437324	0.309325	DYNC1LI1;JUN;ROCK2;PLEKHM2;LBP;FOS;CXCL2
MAPK signaling pathway	16/294	0.00498911	0.309325	DUSP4;INS1;DUSP5;JUN;GADD45B;DUSP1;CACNA2D1;FOS;IL1RAP;RASGRP4;MRAS;TAB2;MAP4K4;HSPA1A;FGF21;MAP2K6
Rheumatoid arthritis	7/84	0.00655971	0.325362	JUN;CD80;H2-DMA;CCL2;FOS;ATP6V0D2;ATP6V1D
RNA transport	10/167	0.0129462	0.535111	FXR1;UPF2;EIF2B3;XPO1;NXF3;TGS1;EEF1A2;TACC3;EIF2S2;NUPL2
Toll-like receptor signaling pathway	7/99	0.0154632	0.54784	JUN;CD80;LY96;TAB2;LBP;FOS;MAP2K6
Toxoplasmosis	7/108	0.0237549	0.64506	BAD;H2-DMA;LY96;TAB2;ITGA6;MAP2K6;HSPA1A
TNF signaling pathway	7/110	0.0259455	0.64506	JUN;TNFAIP3;CCL2;TAB2;FOS;CXCL2;MAP2K6
Regulation of actin cytoskeleton	11/217	0.0286768	0.64506	INS1;MRAS;APC;ROCK2;ITGA11;ITGA6;BAIAP2;IQGAP3;MYLK3;ARHGEF6;FGF21
Protein digestion and absorption	6/90	0.0311165	0.64506	KCNK5;CPA3;CELA3B;COL6A2;ATP1B4;SLC8A1
Leishmaniasis	5/67	0.0312126	0.64506	JUN;H2-DMA;NCF4;TAB2;FOS
Melanoma	5/72	0.0407257	0.720536	GADD45B;BAD;MDM2;E2F2;FGF21
Circadian rhythm	3/30	0.0432244	0.720536	BHLHE41;PRKAG2;ARNTL
Cell cycle	7/123	0.0435808	0.720536	GADD45B;ESPL1;CHEK1;MDM2;MCM3;BUB1B;E2F2
Chronic myeloid leukemia	5/76	0.0494718	0.727912	GADD45B;BAD;MDM2;E2F2;GAB2
….
cAMP signaling pathway	8/211	0.191886	0.90089	HCN4;JUN;ROCK2;BAD;PDE4B;ATP1B4;GCG;FOS
KEGG 2019 DEG with lower expression in VasTg BAT after acute cold exposure
Term	Overlap	P-value	Adjusted P-value	Genes
Neuroactive ligand-receptor interaction	27/348	0.000720434	0.193076	CHRM2;CHRNA3;GRIK5;CHRM4;FPR1;ADRB2;MCHR1;ADRA1A;GRM1;MC2R;GABRR1;CNR1;PENK;KISS1R;ADORA1;TSPO;S1PR5;TRY4;GH;EDN1;SSTR2;AGTR1A;SSTR5;LPAR6;FSHR;LEP;UTS2
Drug metabolism	12/114	0.00187335	0.251029	GSTM4;MAOB;NAT1;NME6;CES1D;UGT2B35;CES1F;DPYD;UGT2B5;GSTT2;AOX1;GSTM7
Steroid biosynthesis	4/19	0.00587929	0.438315	NSDHL;CYP2R1;SC5D;FDFT1
Pentose phosphate pathway	5/32	0.00796579	0.438315	PFKL;H6PD;TALDO1;PGD;TKT
Insulin signaling pathway	12/139	0.00927886	0.438315	SOCS2;PPP1R3B;PPP1R3E;FASN;MKNK2;IRS3;PIK3R1;ACACB;FOXO1;ACACA;HK2;SH2B2
Glycerolipid metabolism	7/61	0.0101306	0.438315	PNLIPRP1;DGKE;GPAT4;PNPLA3;MBOAT2;DGKK;DGKZ
Vitamin digestion and absorption	4/24	0.0137856	0.438315	SLC46A1;APOA1;LRAT;SLC19A1
Metabolism of xenobiotics by cytochrome P450	7/66	0.0152796	0.438315	HSD11B1;GSTM4;UGT2B35;EPHX1;UGT2B5;GSTT2;GSTM7
Fatty acid biosynthesis	3/14	0.0162398	0.438315	FASN;ACACB;ACACA
Pyruvate metabolism	3/38	0.016355	0.438315	ACSS2;PCX;ME1;ACACB;ACACA
Glycine, serine and threonine metabolism	5/40	0.0201043	0.448997	AOC3;THA1;MAOB;CHDH;PSPH
Tyrosine metabolism	5/40	0.0201043	0.448997	AOC3;MAOB;TH;AOX1;COMT
Carbohydrate digestion and absorption	5/43	0.0267131	0.495468	CACNA1D;AMY1;PIK3R1;SLC2A5;HK2
AMPK signaling pathway	10/126	0.0281579	0.495468	PFKL;PFKFB3;FASN;LEP;IRS3;PIK3R1;ACACB;ADRA1A;FOXO1;ACACA
Insulin resistance	9/110	0.0305697	0.495468	NFKBIA;MLXIP;MLXIPL;PPP1R3B;PPP1R3E;PIK3R1;SLC27A3;ACACB;FOXO1
Chemical carcinogenesis	8/94	0.0328391	0.495468	HSD11B1;GSTM4;NAT1;UGT2B35;EPHX1;UGT2B5;GSTT2;GSTM7
Propanoate metabolism	4/31	0.0328656	0.495468	ACSS3;ACSS2;ACACB;ACACA
Galactose metabolism	4/32	0.0364228	0.495468	PFKL;GALM;HK2;GANC
Starch and sucrose metabolism	4/33	0.040193	0.495468	GBE1;AMY1;HK2;GANC
Tryptophan metabolism	5/48	0.0405119	0.495468	GCDH;AANAT;MAOB;AOX1;DHTKD1
Type II diabetes mellitus	5/48	0.0405119	0.495468	SOCS2;CACNA1D;PIK3R1;IRS3;HK2
Central carbon metabolism in cancer	6/64	0.0406728	0.495468	PFKL;NTRK3;SLC1A5;PIK3R1;HK2;PDK1
Fructose and mannose metabolism	4/35	0.0483731	0.563652	PFKL;PFKFB3;FUK;HK2
….
cAMP signaling pathway	12/211	0.133739	0.997304	CHRM2;NFKBIA;MC2R;EDN1;FSHR;ADORA1;ATP2B4;CACNA1D;PIK3R1;ADRB2;SSTR2;SSTR5

## Sheet: SuppData3
Supplementary Data 3: Phosphoproteomics, differentially abundant phosphorylation sites in control and 30 min vaspin-treated imBA with p<0.05.
	Co	Co_pvalue	Vas	Vas_pvalue	Gene.names	Gene_AA_Site	Proteins	Positions.within.proteins	Leading.proteins	Protein	Protein.names	Sequence.window	Phospho..STY..Probabilities	Amino.acid	Charge	Position	id
Q9CQF4_S_106	0	1	-3.60702	0.000355958		_S_106	Q9CQF4	106	Q9CQF4	Q9CQF4	Uncharacterized protein C6orf203 homolog	KSTKKTLQKEADEEDSDEETSYPERSEQEEE	EADEEDS(1)DEETSYPER	S	2	106	9089
Q9D6W8_S_130	0	1	-0.471607	0.0183744		_S_130	Q9D6W8	130	Q9D6W8	Q9D6W8	Uncharacterized protein C17orf59 homolog	PSEDQPSALRVCRRGSPGGVEMNVELPQQEG	RGS(1)PGGVEMNVELPQQEGDDDDDEDEEAAAGR	S	3	130	9295
Q8K039_S_50	0	1	0.369712	0.00792982		_S_50	Q8K039	50	Q8K039	Q8K039	Uncharacterized protein KIAA1143 homolog	TKKIQPQLPDEDGNHSDKEDEQPQVVVLKKG	KIQPQLPDEDGNHS(1)DKEDEQPQVVVLK	S	4	50	8414
Q80UG5_S_30	0	1	-1.25011	0.00654059	9-Sep	9-Sep_S_30	Q80UG5;A2A6U3	30;12	Q80UG5	Q80UG5	Septin-9	RLRRLADPTGPALKRSFEVEEIEPPNSTPPR	S(1)FEVEEIEPPNSTPPR	S	2	30	1782
O35379_S_289	0	1	-0.61912	0.0261246	Abcc1	Abcc1_S_289	O35379;E9Q1I5	289;289	O35379	O35379	Multidrug resistance-associated protein 1	RIVYAPPKDPSKPKGSSQLDVNEEVEALIVK	GS(0.57)S(0.43)QLDVNEEVEALIVK	S	2	289	4766
Q5SWU9_S_23	0	1	-2.60709	0.000250786	Acaca	Acaca_S_23	Q5SWU9;V9GWS0;V9GWS1;A0A0R4J1S9;V9GWR9	23;23;23;61;23	Q5SWU9	Q5SWU9	Acetyl-CoA carboxylase 1;Biotin carboxylase	AKTLELNQHSRFIIGSVSEDNSEDEISNLVK	FIIGS(1)VS(0.001)EDNS(0.999)EDEISNLVK	S	2	23	6609
Q5SWU9_S_79	0	1	-1.60615	0.0078117	Acaca	Acaca_S_79	Q5SWU9;V9GWS0;V9GWS1;A0A0R4J1S9	79;79;79;117	Q5SWU9	Q5SWU9	Acetyl-CoA carboxylase 1;Biotin carboxylase	SGLQDGLAFHMRSSMSGLHLVKQGRDRKKID	SSMS(1)GLHLVK	S	2	79	6613
Q5SWU9_S_29	0	1	-1.00698	0.0245404	Acaca	Acaca_S_29	Q5SWU9;V9GWS0;V9GWS1;A0A0R4J1S9;V9GWR9	29;29;29;67;29	Q5SWU9	Q5SWU9	Acetyl-CoA carboxylase 1;Biotin carboxylase	NQHSRFIIGSVSEDNSEDEISNLVKLDLEEK	FIIGS(0.002)VS(0.998)EDNS(1)EDEISNLVK	S	2	29	6611
Q9JIX8_S_479	0	1	-0.432407	0.0298202	Acin1	Acin1_S_479	F6RJ39;Q9JIX8	425;479	F6RJ39;Q9JIX8	Q9JIX8	Apoptotic chromatin condensation inducer in the nucleus	EPLASPHPAQLLRSLSPLSGTTDTKAESPAG	SLS(1)PLSGTTDTK	S	2	479	3933
A0A2I3BRC5_S_574	0	1	-1.06885	0.00273494	Adcy6	Adcy6_S_574	A0A2I3BRC5;F8VQ52;Q01341	574;576;573	A0A2I3BRC5	A0A2I3BRC5	Adenylate cyclase type 6	EEKAMLAKLQRTRANSMEGLMPRWVPDRAFS	ANS(1)MEGLMPR	S	2	574	1307
P25962_S_247	0	1	-0.732852	0.0116811	Adrb3	Adrb3_S_247	P25962	247	P25962	P25962	Beta-3 adrenergic receptor	RHLLRRELGRFSPEESPPSPSRSPSPATGGT	FSPEES(1)PPS(0.913)PS(0.087)R	S	2	247	5180
Q8C0N2_S_68	0	1	-0.901404	0.0302958	Agpat9	Agpat9_S_68	Q8C0N2	68	Q8C0N2	Q8C0N2	Glycerol-3-phosphate acyltransferase 3	IQKGAPKESALKNSASVGIIQRDESPMEKGL	NSAS(1)VGIIQR	S	2	68	8154
Q8CJF7_T_1224	0	1	-1.65738	0.00769458	Ahctf1	Ahctf1_T_1224	Q8CJF7	1224	Q8CJF7	Q8CJF7	Protein ELYS	TTPLASPSLSPGRSLTPPFRVKETRISFMEE	SLT(1)PPFR	T	2	1224	11554
Q8CJF7_S_1928	0	1	-0.677141	0.0310875	Ahctf1	Ahctf1_S_1928	Q8CJF7	1928	Q8CJF7	Q8CJF7	Protein ELYS	QQLPLKRKRVREREVSVSSVTEEPKLDSSQL	EVS(1)VS(0.013)S(0.975)VT(0.012)EEPK	S	2	1928	8344
Q8CJF7_S_1930	0	1	0.900539	0.0282597	Ahctf1	Ahctf1_S_1930	Q8CJF7	1930	Q8CJF7	Q8CJF7	Protein ELYS	LPLKRKRVREREVSVSSVTEEPKLDSSQLPL	EVS(0.993)VS(0.856)S(0.12)VT(0.03)EEPK	S	2	1930	8345
E9Q616_S_178	0	1	0.716626	0.0445356	Ahnak	Ahnak_S_178	E9Q616;A0A494BBD5	178;178	E9Q616	E9Q616		VDVTGREGVKDIDITSPEFMIKIPRHEVTEI	DIDIT(0.161)S(0.839)PEFMIK	S	2	178	3465
E9PYB0_S_252	0	1	-1.2546	0.0433712	Ahnak2	Ahnak2_S_252	E9PYB0	252	E9PYB0	E9PYB0		SKSRDGHHRRTQDRFSWPKFQTLRSKQRAGP	TQDRFS(1)WPK	S	2	252	3211
Q3TSG4_S_385	0	1	-1.87964	0.0205936	Alkbh5	Alkbh5_S_385	Q3TSG4	385	Q3TSG4	Q3TSG4	RNA demethylase ALKBH5	RKSYESSEDCPEAASSPTRKVKMRRH_____	SYESSEDCPEAAS(0.033)S(0.83)PT(0.136)R	S	2	385	6085
A2ATQ5_S_688	0	1	-0.660797	0.012	Anapc1	Anapc1_S_688	A2ATQ5;P53995	688;688	A2ATQ5	A2ATQ5	Anaphase-promoting complex subunit 1	DRLAWTRSFDFEGSLSPVIAPKKARPSDTGS	SFDFEGS(0.006)LS(0.994)PVIAPK	S	2	688	2120
E9QLQ9_S_1401	0	1	-1.931	0.000997856	Apc	Apc_S_1401	E9QLQ9;B2RUG9;Q61315	1401;1435;1435	E9QLQ9	E9QLQ9	Adenomatous polyposis coli protein	SDLPDSPGQTMPPSRSKTPPPPPQTVQAKRE	S(0.578)KT(0.422)PPPPPQTVQAK	S	3	1401	2507
E9QLQ9_S_2415	0	1	3.39297	0.000613502	Apc	Apc_S_2415	E9QLQ9;B2RUG9;Q61315	2415;2449;2449	E9QLQ9	E9QLQ9	Adenomatous polyposis coli protein	RPALVRQSTFIKEAPSPTLRRKLEESASFES	EAPS(0.979)PT(0.021)LR	S	2	2415	2506
Q9D842_S_149	0	1	-0.376917	0.000885787	Aplf	Aplf_S_149	Q9D842	149	Q9D842	Q9D842	Aprataxin and PNK-like factor	VNLPDKTTGASQLQGSPEITKTKCPTIDPMS	TTGASQLQGS(0.998)PEIT(0.002)K	S	2	149	9330
A0A0R4J0X8_S_340	0	1	-1.386	0.0227784	Arhgef7	Arhgef7_S_340	A0A0R4J0X8;D3Z0V2;Q9ES28	340;346;497	A0A0R4J0X8;D3Z0V2	A0A0R4J0X8	Rho guanine nucleotide exchange factor 7	LFPNLLLMLSASPRMSGFIYQGKLPTTGMTI	MS(1)GFIYQGK	S	2	340	567
O35126_S_646	0	1	-1.73005	5.98806e-05	Atn1	Atn1_S_646	O35126	646	O35126	O35126	Atrophin-1	PGSYKTATPPGYKPGSPPSFRTGTPPGYRGT	T(0.011)AT(0.029)PPGY(0.021)KPGS(0.895)PPS(0.043)FR	S	3	646	4738
F6Q8D3_S_1123	0	1	-1.20112	0.0173993	Atp11c	Atp11c_S_1123	F6Q8D3;Q9QZW0	1123;1123	F6Q8D3	F6Q8D3	Phospholipid-transporting ATPase;Phospholipid-transporting ATPase 11C	LSARPSVRPLLLRTFSDESNIL_________	T(0.005)FS(0.995)DESNIL	S	2	1123	3911
O55143_S_663	0	1	-1.11595	0.00350432	Atp2a2	Atp2a2_S_663	O55143	663	O55143	O55143	Sarcoplasmic/endoplasmic reticulum calcium ATPase 2	TSKAFTGREFDELSPSAQRDACLNARCFARV	EFDELSPS(1)AQR	S	2	663	4857
P15920_S_695	0	1	-1.00359	0.0251943	Atp6v0a2	Atp6v0a2_S_695	P15920	695	P15920	P15920	V-type proton ATPase 116 kDa subunit a isoform 2	CFGMSRSGYTLVRKDSEEEVSLLGNQDIEEG	KDS(1)EEEVSLLGNQDIEEGNSR	S	2	695	5075
Q61687_T_633	0	1	-2.29766	0.00325174	Atrx	Atrx_T_633	Q61687;F6RDB7	633;594	Q61687	Q61687	Transcriptional regulator ATRX	KCRPREEISDHENNVTILLEDSDLRRSPRVK	EEIS(0.424)DHENNVT(0.576)ILLEDSDLR	T	3	633	11279
Q61687_S_92	0	1	-0.392337	0.0211575	Atrx	Atrx_S_92	Q61687;F6RDB7;A6PWK8;Q3UY26;Q8C2S3;A0A0G2JFA5;A0A0G2JFG6;A0A0G2JF42;A6PWK7;A6PWK9;A0A0G2JGH3;Q3TA30	92;92;37;53;53;37;6;37;37;37;92;107	Q61687	Q61687	Transcriptional regulator ATRX	SRSKRKPSIVTKYVESDDEKPTDENVNEKAA	YVES(1)DDEKPTDENVNEK	S	2	92	6817
Q61687_S_719	0	1	0.830324	0.0197717	Atrx	Atrx_S_719	Q61687;F6RDB7	719;680	Q61687	Q61687	Transcriptional regulator ATRX	VPKAKQPVIGDQNSDSDEMLAVLKEASQMGH	QPVIGDQNS(1)DS(1)DEMLAVLK	S	2	719	6808
Q3TGG2_S_367	0	1	-0.637312	0.00232306	Atxn2l	Atxn2l_S_367	Q3TGG2;A0A0U1RPL0;Q7TQH0;E9Q5Q0	367;447;453;333	Q3TGG2	Q3TGG2	Ataxin-2-like protein	AALPFLPVGRMYPPRSPKSAAPAPVSASCPE	MYPPRS(1)PK	S	2	367	726
Q9JLV1_T_560	0	1	-2.45699	0.00494878	Bag3	Bag3_T_560	Q9JLV1	560	Q9JLV1	Q9JLV1	BAG family molecular chaperone regulator 3	KDPQTESQQLEAKAATPPNPSNPADSAGNLV	AAT(0.97)PPNPS(0.029)NPADS(0.001)AGNLVAP	T	2	560	11780
P59017_S_387	0	1	-2.22907	0.0286622	Bcl2l13	Bcl2l13_S_387	P59017	387	P59017	P59017	Bcl-2-like protein 13	GAAQLSEERAGSRKKSHTGEAAAVRGAKSGL	KKS(0.998)HT(0.002)GEAAAVR	S	3	387	5593
P59017_S_343	0	1	0.699142	0.0183956	Bcl2l13	Bcl2l13_S_343	P59017	343	P59017	P59017	Bcl-2-like protein 13	VPTVEAPEMMRAEKTSPTPSVFVELGEEELE	T(0.112)S(0.873)PT(0.015)PSVFVELGEEELEAVTARPEAVER	S	3	343	5591
Q8K019_S_221	0	1	0.561546	0.036283	Bclaf1	Bclaf1_S_221	Q8K019;F8WI22;A0A087WQA0	221;221;221	Q8K019	Q8K019	Bcl-2-associated transcription factor 1	ATSGDIWPGLSAYDNSPRSPHSPSPIATPPS	SATSGDIWPGLSAYDNS(1)PR	S	2	221	8400
Q8K019_S_529	0	1	0.980541	0.0445767	Bclaf1	Bclaf1_S_529	Q8K019;F8WI22;A0A087WQA0;A0A087WRN1	529;529;529;242	Q8K019	Q8K019	Bcl-2-associated transcription factor 1	HKSLDAREKSIFREESPLRIKMIASDSHRPE	EES(1)PLR	S	2	529	8389
Q8K019_S_387	0	1	1.22061	0.0394856	Bclaf1	Bclaf1_S_387	Q8K019;F8WI22;A0A087WQA0;A0A087WRN1	387;387;387;100	Q8K019	Q8K019	Bcl-2-associated transcription factor 1	DWDDQEVLDYFSDKESAKQKFHDSEGDDTEE	ADGDWDDQEVLDYFS(0.065)DKES(0.935)AK	S	3	387	8385
F6SZ47_S_430	0	1	-1.15745	0.037965	Braf	Braf_S_430	F6SZ47;P28028	430;483	F6SZ47;P28028	F6SZ47	Serine/threonine-protein kinase B-raf	SSEDRSRMKTLGRRDSSDDWEIPDGQITVGQ	RDS(0.909)S(0.091)DDWEIPDGQITVGQR	S	2	430	3970
F6SZ47_S_713	0	1	-1.064	0.0130895	Braf	Braf_S_713	F6SZ47;P28028	713;766	F6SZ47;P28028	F6SZ47	Serine/threonine-protein kinase B-raf	IELLARSLPKIHRSASEPSLNRAGFQTEDFS	SAS(1)EPSLNR	S	2	713	3972
Q91VK1_S_419	0	1	1.39072	0.00931872	Bzw2	Bzw2_S_419	Q91VK1	419	Q91VK1	Q91VK1	Basic leucine zipper and W2 domain-containing protein 2	WLQNAEEESESEGEES_______________	FVEWLQNAEEES(0.022)ES(0.129)EGEES(0.849)	S	2	419	8759
Q8CCM0_T_331	0	1	-2.02871	0.0167137	Camk2d	Camk2d_T_331	Q8CCM0;Q6PHZ2;E9Q1W0;A0A0G2JGS4;E9Q1T1;E9Q1V9	331;331;365;365;365;341	Q8CCM0	Q8CCM0	Calcium/calmodulin-dependent protein kinase type II subunit delta	AAKSLLKKPDGVKESTESSNTTIEDEDVKAT	KPDGVKES(0.833)T(0.833)ES(0.833)S(0.833)NT(0.833)T(0.833)IEDEDVK	T	3	331	11359
A0A087WQT6_S_208	0	1	1.2491	0.0124409	Casp8	Casp8_S_208	A0A087WQT6;O89110	208;188	A0A087WQT6	A0A087WQT6	Caspase-8;Caspase-8 subunit p18;Caspase-8 subunit p10	GKIEDYERSSTERRMSLEGREELPPSVLDEM	RMS(1)LEGR	S	2	208	96
A0A338P6J9_S_11	0	1	-3.79016	0.000235396	Cast	Cast_S_11	A0A338P6J9;P51125	11;11	A0A338P6J9	A0A338P6J9	Calpastatin	_____MSQPGPKPAASPRPSRGAAARHTQEH	PAAS(1)PRPSR	S	2	11	1419
Q9WVC3_S_23	0	1	-0.9658	0.00687538	Cav2	Cav2_S_23	Q9WVC3;Q924U4;D3Z147	23;23;23	Q9WVC3	Q9WVC3	Caveolin-2;Caveolin	ADVQLFMADDAYSHHSGVDYADPEKYVDSSH	ADVQLFMADDAY(0.213)S(0.787)HHS(1)GVDYADPEK	S	4	23	9845
Q3TMW1_S_12	0	1	-1.91871	0.00123969	Ccdc102a	Ccdc102a_S_12	Q3TMW1;E0CYE3	12;12	Q3TMW1	Q3TMW1	Coiled-coil domain-containing protein 102A	____MSHGPSPRLAESPQLSKSSLLTILGSP	LAES(1)PQLSK	S	2	12	6078
Q9CR29_T_137	0	1	0.810884	0.017387	Ccdc43	Ccdc43_T_137	Q9CR29	137	Q9CR29	Q9CR29	Coiled-coil domain-containing protein 43	EKQRKAALLAQYADVTDEEDEADKKDDAGAS	AALLAQYADVT(1)DEEDEADKK	T	3	137	11687
Q8BGU5_S_326	0	1	-0.319633	0.0316106	Ccny	Ccny_S_326	Q8BGU5	326	Q8BGU5	Q8BGU5	Cyclin-Y	DKYKDLRKPMRKRSASADNLILPRWSPAIIS	SAS(1)ADNLILPR	S	2	326	7706
Q9JM96_S_140	0	1	-1.77408	0.000905782	Cdc42ep4	Cdc42ep4_S_140	Q9JM96;A2A6Q2	140;140	Q9JM96	Q9JM96	Cdc42 effector protein 4	AAEKDSSKLPKSLSSSPVKKADARDGGPKSP	S(0.97)LS(0.046)S(0.208)S(0.775)PVKK	S	2	140	9626
Q9JM96_S_136	0	1	-1.75847	0.000376288	Cdc42ep4	Cdc42ep4_S_136	Q9JM96;A2A6Q2	136;136	Q9JM96	Q9JM96	Cdc42 effector protein 4	NEKEAAEKDSSKLPKSLSSSPVKKADARDGG	S(0.998)LS(0.011)S(0.325)S(0.666)PVKK	S	2	136	9625
Q9JM96_S_116	0	1	-1.39004	0.0346	Cdc42ep4	Cdc42ep4_S_116	Q9JM96;A2A6Q2	116;116	Q9JM96	Q9JM96	Cdc42 effector protein 4	LGSLRDSALFVKNAMSLPQLNEKEAAEKDSS	NAMS(1)LPQLNEK	S	2	116	9624
D3Z2T9_Y_15	0	1	-1.72867	0.00651241	Cdk1;Cdk3;Cdk2	Cdk1_Y_15	D3Z2T9;P11440;Q80YP0;P97377	15;15;15;15	D3Z2T9	D3Z2T9	Cyclin-dependent kinase 1;Cyclin-dependent kinase 3;Cyclin-dependent kinase 2	_MEDYIKIEKIGEGTYGVVYKGRHRVTGQIV	IGEGT(1)Y(1)GVVYK	Y	2	15	11883
A0A286YDC0_S_127	0	1	-1.9744	0.0102256	Cdk7	Cdk7_S_127	A0A286YDC0;Q03147	127;164	A0A286YDC0	A0A286YDC0	Cyclin-dependent kinase 7	GVLKLADFGLAKSFGSPNRAYTHQVVTRWYR	SFGS(1)PNR	S	2	127	1210
A0A286YDC0_T_133	0	1	-1.34762	0.00213841	Cdk7	Cdk7_T_133	A0A286YDC0;Q03147	133;170	A0A286YDC0	A0A286YDC0	Cyclin-dependent kinase 7	DFGLAKSFGSPNRAYTHQVVTRWYRAPELLF	AYT(1)HQVVTR	T	2	133	10254
E9Q309_S_2221	0	1	2.78858	0.000410742	Cep350	Cep350_S_2221	E9Q309;A0A5H1ZRN0	2221;414	E9Q309	E9Q309		AQTESRDSLESAPSLSPVKELNAPDRIYDVS	DSLESAPS(0.022)LS(0.978)PVK	S	2	2221	3354
Q9D9P1_S_50	0	1	-2.02017	0.0015979	Chchd3	Chchd3_S_50	Q9D9P1;D3Z0L4;Q9CRB9;S4R238	50;50;50;50	Q9D9P1	Q9D9P1	MICOS complex subunit Mic19	RMKESSPSGSKSQRYSSVYGASVSDEDLKRR	Y(0.002)S(0.941)S(0.057)VYGASVSDEDLK	S	2	50	2822
E9QAS4_S_1515	0	1	-1.00091	0.00695446	Chd4	Chd4_S_1515	E9QAS4;Q6PDQ2;E9QAS5;F6WR45	1515;1528;1535;415	E9QAS4	E9QAS4	Chromodomain-helicase-DNA-binding protein 4	ELAEVEENKKMSQPGSPSPKTPTPSTPGDTQ	MSQPGS(0.987)PS(0.013)PK	S	2	1515	3723
Q921W0_S_101	0	1	-1.86812	0.0075389	Chmp1a	Chmp1a_S_101	Q921W0	101	Q921W0	Q921W0	Charged multivesicular body protein 1a	TKNMAQVTKALDKALSAMDLQKVSAVMDRFE	ALS(1)AMDLQK	S	2	101	8876
Q9DA19_S_202	0	1	-1.02701	0.0404665	Cir1	Cir1_S_202	Q9DA19	202	Q9DA19	Q9DA19	Corepressor interacting with RBPJ 1	GRNLTANDPSQDYVASDCEEDPEVEFLKSLT	NLT(0.075)ANDPS(0.053)QDY(0.05)VAS(0.822)DCEEDPEVEFLK	S	3	202	9340
E9Q6L0_S_750	0	1	-0.761889	0.0159465	Clasp1	Clasp1_S_750	E9Q6L0;A0A087WQF1;E9QKH0;Q80TV8	750;766;795;794	E9Q6L0	E9Q6L0	CLIP-associating protein 1	GRIPGSVNAMRVLSTSTDLEAAVADALKKPV	VLS(0.008)T(0.07)S(0.834)T(0.089)DLEAAVADALK	S	2	750	60
B1AWE0_S_103	0	1	1.72859	0.0160367	Clta	Clta_S_103	B1AWE0;Q6PFA2;B1AWE1;B1AWD8;B1AWD9;O08585	103;105;105;105;105;104	B1AWE0	B1AWE0	Clathrin light chain A	PTDSYAAISEVDRLQSEPESIRKWREEQTER	LQS(1)EPESIR	S	2	103	2397
Q8R3P7_S_324	0	1	-2.0077	0.000190404	Cluap1	Cluap1_S_324	Q8R3P7	324	Q8R3P7	Q8R3P7	Clusterin-associated protein 1	GSNDDSDIDIQEDDESDSELEDRRMSKPRTA	S(0.397)GS(0.46)NDDS(0.143)DIDIQEDDES(0.956)DS(0.044)ELEDRR	S	3	324	8600
B1AZ15_T_1010	0	1	-3.51029	6.02143e-05	Cobll1	Cobll1_T_1010	B1AZ15;B1AZ14;Q3UMF0	1010;1011;1043	B1AZ15	B1AZ15	Cordon-bleu protein-like 1	SPPPVAPKPMTLRAETSPPPVFPKPMTLPAE	AET(0.671)S(0.329)PPPVFPK	T	2	1010	10450
B1AZ15_S_995	0	1	0.468977	0.0225498	Cobll1	Cobll1_S_995	B1AZ15;B1AZ14;Q3UMF0	995;996;1028	B1AZ15	B1AZ15	Cordon-bleu protein-like 1	ISKADDDIIQKPAETSPPPVAPKPMTLRAET	ADDDIIQKPAET(0.171)S(0.829)PPPVAPK	S	3	995	2423
O88587_S_261	0	1	-0.609412	0.00481868	Comt	Comt_S_261	O88587	261	O88587	O88587	Catechol O-methyltransferase	VVDGLEKAVYQGPGSSPVKS___________	AVYQGPGS(0.048)S(0.952)PVK	S	2	261	4902
H3BK44_S_543	0	1	-1.23239	0.00506098	Ctage5;Mia2	Ctage5_S_543	H3BK44;E9PY90;H3BK48;E9Q3S2;H3BKH2;H3BJS0;A0A1W2P711;Q91ZV0;H3BKL6;H3BL19;H3BJI6	543;554;567;576;578;587;1179;1178;483;507;535	H3BK44	H3BK44	Melanoma inhibitory activity protein 2	HQMNTERGESSYDRLSDAPRAPSDRSLSPPW	GESSYDRLS(1)DAPR	S	3	543	1055
P16381_S_592	0	1	-0.955827	0.0426832	D1Pas1;Ddx3x;Ddx3y	D1Pas1_S_592	P16381;Q62167;Q62095	592;594;592	P16381;Q62095	P16381	Putative ATP-dependent RNA helicase Pl10;ATP-dependent RNA helicase DDX3X;ATP-dependent RNA helicase DDX3Y	HHYKGGSRGRSKSRFSGGFGARDYRQSSGAS;HHYKGSSRGRSKSRFSGGFGARDYRQSSGSA	FS(1)GGFGAR	S	2	592	5082
F6RK07_S_641	0	1	-1.63043	0.0243576	Dab2ip	Dab2ip_S_641	F6RK07;A2AUX5;A2AUX3;B7ZD29;Q3UHC7;F6QQP6	641;682;690;690;747;351	F6RK07	F6RK07	Disabled homolog 2-interacting protein	ANEPDLQMANGSKSLSMVDLQDARTLDGEAG	S(0.005)LS(0.995)MVDLQDAR	S	2	641	2148
Q80YE7_S_333	0	1	-1.53495	0.00511726	Dapk1	Dapk1_S_333	Q80YE7	333	Q80YE7	Q80YE7	Death-associated protein kinase 1	LSRSFLSRSNMSVARSDDTLDEEDSFVMKAI	S(0.982)DDT(0.018)LDEEDSFVMK	S	2	333	7602
Q62418_T_299	0	1	-1.96431	0.00891334	Dbnl	Dbnl_T_299	Q62418	299	Q62418	Q62418	Drebrin-like protein	SQPGKLRSPFLQKQLTQPETSYGREPTAPVS	QLT(1)QPETSYGR	T	2	299	11297
Q9DC22_T_670	0	1	-0.698084	0.0450063	Dcaf6	Dcaf6_T_670	Q9DC22	670	Q9DC22	Q9DC22	DDB1- and CUL4-associated factor 6	LAHEDPSARDSALQDTDDSDDDPVLIPGARY	DS(0.002)ALQDT(0.999)DDS(0.999)DDDPVLIPGAR	T	2	670	11738
Q810A7_S_185	0	1	-3.05423	0.000107133	Ddx42	Ddx42_S_185	Q810A7	185	Q810A7	Q810A7	ATP-dependent RNA helicase DDX42	AGVVQEEEEDNLEYDSDGNPIAPSKKIIDPL	YMAENPTAGVVQEEEEDNLEYDS(1)DGNPIAPSKK	S	3	185	7618
Q8K382_S_473	0	1	-1.14676	0.0390539	Dennd1a	Dennd1a_S_473	Q8K382;A2ALU3	473;36	Q8K382	Q8K382	DENN domain-containing protein 1A	GCVSSAEDPLPKTMPSPQAETQDPRLREDRR	T(0.077)MPS(0.922)PQAET(0.001)QDPR	S	2	473	8489
A6H8H2_S_1274	0	1	-2.45028	4.70556e-05	Dennd4c	Dennd4c_S_1274	A6H8H2;E9Q449	1274;1323	A6H8H2	A6H8H2	DENN domain-containing protein 4C	PGSPAVFAHPLERSSSLPSDRGPPARDSTET	S(0.016)S(0.02)S(0.964)LPSDR	S	2	1274	2239
A6H8H2_S_1620	0	1	-2.0907	0.00170429	Dennd4c	Dennd4c_S_1620	A6H8H2	1620	A6H8H2	A6H8H2	DENN domain-containing protein 4C	EIKKTNGDVQSVKMSSVPNSLSKRNVSLTRS	MS(0.022)S(0.978)VPNSLSK	S	2	1620	2236
Q9Z2A7_S_40	0	1	-1.28096	0.0215038	Dgat1	Dgat1_S_40	Q9Z2A7	40	Q9Z2A7	Q9Z2A7	Diacylglycerol O-acyltransferase 1	SGPKVEEDEVRDAAVSPDLGAGGDAPAPAPA	DAAVS(1)PDLGAGGDAPAPAPAPAHTR	S	3	40	9911
Q05BH3_S_163	0	1	-1.07031	0.011249	Dhx16	Dhx16_S_163	Q05BH3;G3X8X0	163;163	Q05BH3	Q05BH3		RKAGGSKSPTEEKPASEDEWERTERERLQDL	S(0.994)PT(0.006)EEKPAS(1)EDEWER	S	2	163	4405
Q8C9B9_S_802	0	1	-0.601825	0.0148303	Dido1	Dido1_S_802	Q8C9B9;A0A0R4J0L7	802;262	Q8C9B9	Q8C9B9	Death-inducer obliterator 1	KKNTTKPETIPDMEDSPPVSDSEEQQESVRA	NTTKPET(0.001)IPDMEDS(0.998)PPVS(0.938)DS(0.062)EEQQESVR	S	3	802	8221
Q8C9B9_S_806	0	1	-0.601825	0.0148303	Dido1	Dido1_S_806	Q8C9B9;A0A0R4J0L7	806;266	Q8C9B9	Q8C9B9	Death-inducer obliterator 1	TKPETIPDMEDSPPVSDSEEQQESVRAAPEK	NT(0.004)T(0.004)KPET(0.005)IPDMEDS(0.989)PPVS(0.976)DS(0.022)EEQQESVR	S	3	806	8222
A0A0J9YUE9_S_749	0	1	-0.887965	0.00925552	Dnm1	Dnm1_S_749	A0A0J9YUE9;A0A0J9YUN4;P39053;F6TH70;F6RRH9	749;778;778;76;86	A0A0J9YUE9	A0A0J9YUE9	Dynamin-1	LQVQSVPAGRRSPTSSPTPQRRAPAVPPARP	S(0.008)PT(0.992)SS(0.999)PTPQR	S	2	749	353
A2A9M5_S_864	0	1	-1.36857	0.0160768	Dock7	Dock7_S_864	A2A9M5;A2A9M4;Q8R1A4;A0A0U1RNK7;E9PX48;A0A0U1RNY4;A2AW79;F6ZJ55	864;864;864;864;864;281;137;149	A2A9M5	A2A9M5	Dedicator of cytokinesis protein 7	IYYVFRLPNTYPNSPSPGPGGLGGSVHYATM	LPNT(0.004)Y(0.005)PNS(0.036)PS(0.955)PGPGGLGGSVHYATMAR	S	3	864	1818
A2A9M5_S_896	0	1	-1.23865	0.00282464	Dock7	Dock7_S_896	A2A9M5;A2A9M4;Q8R1A4;A0A0U1RNK7;E9PX48;A0A0U1RNY4;A2AW79;F6ZJ55	896;896;896;896;896;313;169;181	A2A9M5	A2A9M5	Dedicator of cytokinesis protein 7	RSAVRPASLNLNRSRSLSNSNPDISGTPTSP	S(0.972)LS(0.347)NS(0.681)NPDISGTPTSPDDEVR	S	2	896	1823
Q60838_S_211	0	1	-1.12993	0.0202823	Dvl2	Dvl2_S_211	Q60838	211	Q60838	Q60838	Segment polarity protein dishevelled homolog DVL-2	STLMTSELESTSLGDSDEDDTMSRFSSSTEQ	HLAGYESSSTLMT(0.001)S(0.007)ELES(0.059)T(0.059)S(0.059)LGDS(0.815)DEDDT(0.001)MSR	S	3	211	6684
Q9JHU4_S_4366	0	1	-0.490247	0.0418511	Dync1h1	Dync1h1_S_4366	Q9JHU4	4366	Q9JHU4	Q9JHU4	Cytoplasmic dynein 1 heavy chain 1	DDLAYAETEKKARTDSTSDGRPAWMRTLHTT	T(0.003)DS(0.996)T(0.001)SDGRPAWMR	S	2	4366	9551
Q8R1Q8_T_515	0	1	-2.47233	0.00680565	Dync1li1	Dync1li1_T_515	Q8R1Q8	515	Q8R1Q8	Q8R1Q8	Cytoplasmic dynein 1 light intermediate chain 1	DRITRKPASVSPTTPTSPTEGEAS_______	KPAS(0.004)VS(0.04)PT(0.209)T(0.623)PT(0.56)S(0.507)PT(0.044)EGEAS(0.014)	T	2	515	11596
Q8R1Q8_T_513	0	1	-2.22721	0.000901523	Dync1li1	Dync1li1_T_513	Q8R1Q8	513	Q8R1Q8	Q8R1Q8	Cytoplasmic dynein 1 light intermediate chain 1	ELDRITRKPASVSPTTPTSPTEGEAS_____	KPAS(0.001)VS(0.008)PT(0.044)T(0.892)PT(0.024)S(0.031)PTEGEAS	T	2	513	11595
A0A087WS46_S_65	0	1	1.20213	0.0259948	Eef1b2;Eef1b	Eef1b2_S_65	A0A087WS46;O70251	65;106	A0A087WS46	A0A087WS46	Elongation factor 1-beta	GAADAKDDDDIDLFGSDDEEESEEAKKLREE	DDDDIDLFGS(1)DDEEESEEAKK	S	2	65	115
G3UZ34_S_19	0	1	0.832077	0.00215073	Eftud2	Eftud2_S_19	G3UZ34;A2AH85;O08810	19;19;19	G3UZ34	G3UZ34	116 kDa U5 small nuclear ribonucleoprotein component	DLYDEFGNYIGPELDSDEDDDELGRETKDLD	MDTDLYDEFGNYIGPELDS(1)DEDDDELGR	S	3	19	1933
Q69ZW3_S_171	0	1	-1.45482	0.000116338	Ehbp1	Ehbp1_S_171	Q69ZW3;Q5SS55	171;171	Q69ZW3	Q69ZW3	EH domain-binding protein 1	CIFLREGKATDEDMQSLASLMSMKQADIGNL	ATDEDMQS(1)LAS(0.993)LMS(0.007)MK	S	2	171	7057
Q69ZW3_S_174	0	1	-0.996733	0.00739434	Ehbp1	Ehbp1_S_174	Q69ZW3;Q5SS55	174;174	Q69ZW3	Q69ZW3	EH domain-binding protein 1	LREGKATDEDMQSLASLMSMKQADIGNLDDF	AT(0.001)DEDMQS(0.999)LAS(0.996)LMS(0.004)MK	S	2	174	7058
A0A494BBL8_S_284	0	1	-3.27253	2.77986e-05	Ehbp1l1	Ehbp1l1_S_284	A0A494BBL8;A0A494BA91;E9QP49;Q99MS7	284;284;284;284	A0A494BBL8	A0A494BBL8	EH domain-binding protein 1-like protein 1	ITGGQVGPETPEPPPSPPETRSTGQPGQTMV	GQGSEPAAITGGQVGPET(0.001)PEPPPS(0.935)PPET(0.064)R	S	3	284	1565
A0A494BBL8_S_683	0	1	-0.746967	0.0198879	Ehbp1l1	Ehbp1l1_S_683	A0A494BBL8;A0A494BA91;E9QP49;Q99MS7;A0A494B9G7;G5E8Y6	683;604;1445;1443;489;501	A0A494BBL8	A0A494BBL8	EH domain-binding protein 1-like protein 1	GVGASGGVSGVRLRRSSVNGEAGPVPPPRAH	S(0.5)S(0.5)VNGEAGPVPPPR	S	2	683	1567
Q8JZQ9_S_111	0	1	-2.96659	4.6171e-06	Eif3b	Eif3b_S_111	Q8JZQ9	111	Q8JZQ9	Q8JZQ9	Eukaryotic translation initiation factor 3 subunit B	PGKAEAVGEQARGHPSAGAEEEGGSDGSAAE	GHPS(1)AGAEEEGGS(1)DGS(1)AAEAEPR	S	3	111	8374
Q8R1B4_T_7	0	1	-1.76308	0.00434799	Eif3c;G730046D07Rik	Eif3c_T_7	Q8R1B4;M0QWV3;A0A0U1RPR0	7;7;7	Q8R1B4	Q8R1B4	Eukaryotic translation initiation factor 3 subunit C	_________MSRFFTTGSDSESESSLSGEEL	FFT(0.108)T(0.853)GS(0.036)DS(0.003)ESES(0.009)S(0.215)LS(0.776)GEELVTKPVSGNYGK	T	3	7	11593
Q8R1B4_T_6	0	1	-1.4509	0.000369775	Eif3c;G730046D07Rik	Eif3c_T_6	Q8R1B4;M0QWV3;A0A0U1RPR0	6;6;6	Q8R1B4	Q8R1B4	Eukaryotic translation initiation factor 3 subunit C	__________MSRFFTTGSDSESESSLSGEE	FFT(0.519)T(0.503)GS(0.496)DS(0.496)ES(0.496)ES(0.496)S(0.496)LS(0.496)GEELVT(0.003)KPVSGNYGK	T	3	6	11592
A0A0J9YUS5_S_914	0	1	-1.36708	0.0389889	Eif4g1	Eif4g1_S_914	A0A0J9YUS5;E9PVC6;E9Q9E1;Q6NZJ6;E9PVC5	914;1164;1204;1211;1205	A0A0J9YUS5	A0A0J9YUS5	Eukaryotic translation initiation factor 4 gamma 1	SRERPSQPEGLRKAASLTEDRGRDPVKREAT	KAAS(1)LTEDR	S	2	914	357
Q05D44_S_183	0	1	-2.07391	0.0112253	Eif5b	Eif5b_S_183	Q05D44	183	Q05D44	Q05D44	Eukaryotic translation initiation factor 5B	DEDNSKRSKERSRVNSSGESGGESDEFLQSR	VNS(1)S(1)GESGGES(1)DEFLQSR	S	2	183	5938
Q05D44_S_114	0	1	-0.919329	0.0105996	Eif5b	Eif5b_S_114	Q05D44	114	Q05D44	Q05D44	Eukaryotic translation initiation factor 5B	KKGQKGKKTSFDENDSEELEDKDSKSKKTAR	TSFDENDS(1)EELEDKDSK	S	2	114	5934
Q05D44_S_137	0	1	-0.786211	0.00786001	Eif5b	Eif5b_S_137	Q05D44	137	Q05D44	Q05D44	Eukaryotic translation initiation factor 5B	SKSKKTARPNSEAPLSGSEDADDSNKLSKKG	PNSEAPLS(1)GS(0.999)EDADDS(0.001)NK	S	2	137	5936
Q05D44_S_215	0	1	-0.453838	0.0139841	Eif5b	Eif5b_S_215	Q05D44	215	Q05D44	Q05D44	Eukaryotic translation initiation factor 5B	GQKKNQKNKSVPTVDSGNEDDDSSFKIKTVA	SVPTVDS(1)GNEDDDSSFK	S	2	215	5943
A0A286YDN1_S_176	0	1	-1.05746	0.0219114	Eml3	Eml3_S_176	A0A286YDN1;Q8VC03	176;177	A0A286YDN1	A0A286YDN1	Echinoderm microtubule-associated protein-like 3	SPSERPRQKLSRKAASSANLLLRSGSTESRG	AAS(0.999)S(0.001)ANLLLR	S	2	176	1220
A2AUK8_S_534	0	1	1.09093	0.029755	Epb4.1l1;Epb41l1	Epb4.1l1_S_534	A2AUK8;A2AUK5;E9PV14;A2AUK7;Q9Z2H5	534;546;545;533;546	A2AUK8;E9PV14;Q9Z2H5	A2AUK8	Band 4.1-like protein 1	DWDRERRLPSSPASPSPKGTPEKASEGSEHW;DWDRERRLPSSPASPSPKGTPEKASERAGLR	RLPSSPAS(0.001)PS(0.999)PK	S	2	534	2137
A0A1D5RLS1_S_229	0	1	0.692074	0.00777491	Eps15l1	Eps15l1_S_229	A0A1D5RLS1;Q60902	229;229	A0A1D5RLS1	A0A1D5RLS1	Epidermal growth factor receptor substrate 15-like 1	RKKTVFAGAVPVLPASPPPKDSLRSTPSHGS	TVFAGAVPVLPAS(1)PPPK	S	2	229	908
A0A1D5RLS1_T_364	0	1	0.811132	0.017426	Eps15l1	Eps15l1_T_364	A0A1D5RLS1;Q60902	364;364	A0A1D5RLS1	A0A1D5RLS1	Epidermal growth factor receptor substrate 15-like 1	PQVLSPDMVPPSERGTPIPDSSSTLASGEFT	GT(0.987)PIPDS(0.006)S(0.006)S(0.001)TLASGEFTGVK	T	2	364	10204
V9GX53_S_17	0	1	-1.57437	0.0407324	Erc1	Erc1_S_17	V9GX53;V9GWT6;V9GXH3;V9GXF0;V9GXP8;F8VPM7;Q99MI1	17;17;17;17;17;17;17	V9GX53	V9GX53	ELKS/Rab6-interacting/CAST family member 1	YGSARSVGKVEPSSQSPGRSPRLPRSPRLGH	VEPS(0.062)S(0.193)QS(0.758)PGRS(0.987)PR	S	2	17	4117
V9GX53_S_21	0	1	-1.27975	0.0440221	Erc1	Erc1_S_21	V9GX53;V9GWT6;V9GXH3;V9GXF0;V9GXP8;F8VPM7;Q99MI1	21;21;21;21;21;21;21	V9GX53	V9GX53	ELKS/Rab6-interacting/CAST family member 1	RSVGKVEPSSQSPGRSPRLPRSPRLGHRRTN	VEPS(0.062)S(0.193)QS(0.758)PGRS(0.987)PR	S	2	21	4118
A0A087WPR9_S_227	0	1	-2.49364	0.00141559	Fam134a	Fam134a_S_227	A0A087WPR9;Q6NS82	227;278	A0A087WPR9	A0A087WPR9	Protein FAM134A	APPAGDEPLAETESESEAELAGFSPVVDVKK	S(0.433)APPAGDEPLAET(0.855)ES(0.855)ES(0.855)EAELAGFS(0.002)PVVDVK	S	3	227	41
A0A087WPR9_T_223	0	1	-2.04706	0.00150739	Fam134a	Fam134a_T_223	A0A087WPR9;Q6NS82	223;274	A0A087WPR9	A0A087WPR9	Protein FAM134A	QGKSAPPAGDEPLAETESESEAELAGFSPVV	S(0.433)APPAGDEPLAET(0.855)ES(0.855)ES(0.855)EAELAGFS(0.002)PVVDVK	T	3	223	10048
A0A087WPR9_S_225	0	1	-1.65584	0.00245603	Fam134a	Fam134a_S_225	A0A087WPR9;Q6NS82	225;276	A0A087WPR9	A0A087WPR9	Protein FAM134A	KSAPPAGDEPLAETESESEAELAGFSPVVDV	S(0.433)APPAGDEPLAET(0.855)ES(0.855)ES(0.855)EAELAGFS(0.002)PVVDVK	S	3	225	40
A0A1Y7VLA4_S_749	0	1	0.698547	0.0453293	Fam208b	Fam208b_S_749	A0A1Y7VLA4;Q5DTT3	749;1430	A0A1Y7VLA4	A0A1Y7VLA4	Protein FAM208B	EVTIPEKESLFLGPESPKGQDKLAEVQVQIS	ESLFLGPES(1)PK	S	2	749	1104
Q6PGL7_S_614	0	1	-3.17241	3.35744e-05	Fam21	Fam21_S_614	Q6PGL7;A0A0N4SV74;A0A0N4SUJ0	614;614;528	Q6PGL7	Q6PGL7	WASH complex subunit FAM21	PSEQPSKKTSALLFSSDEEDQWNIADSHTKL	T(0.017)S(0.017)ALLFS(0.983)S(0.983)DEEDQWNIADSHTK	S	3	614	7269
Q6PGL7_S_783	0	1	0.484927	0.0244277	Fam21	Fam21_S_783	Q6PGL7;A0A0N4SV74;A0A0N4SUJ0	783;783;697	Q6PGL7	Q6PGL7	WASH complex subunit FAM21	SDQEAGGPSDIFSSSSPLDKGAKGRTRTVLS	EGLLPASDQEAGGPSDIFS(0.002)S(0.026)S(0.102)S(0.871)PLDK	S	3	783	7261
Q6PGL7_S_388	0	1	1.23496	0.0188979	Fam21	Fam21_S_388	Q6PGL7;A0A0N4SV74;A0A0N4SUJ0	388;388;302	Q6PGL7	Q6PGL7	WASH complex subunit FAM21	RARPAQAPVSEELPPSPKPGKKIPAGAVSVL	PAQAPVSEELPPS(1)PKPGK	S	3	388	7260
Q6PGL7_S_533	0	1	1.46522	0.0222096	Fam21	Fam21_S_533	Q6PGL7;A0A0N4SV74;A0A0N4SUJ0	533;533;447	Q6PGL7	Q6PGL7	WASH complex subunit FAM21	NLKLVSETKTQKGLFSDEEDSEDLFSSQSSS	GLFS(1)DEEDSEDLFSSQSSSK	S	2	533	7262
Q14DQ1_S_127	0	1	-0.987208	0.0102444	Fam219b	Fam219b_S_127	Q14DQ1	127	Q14DQ1	Q14DQ1	Protein FAM219B	LSQSPDENLVSLDSDSDGELESRYSSGYSSA	GYTALSQSPDENLVS(0.003)LDS(0.085)DS(0.902)DGELES(0.01)R	S	3	127	6010
P35550_S_132	0	1	0.764197	0.0241183	Fbl	Fbl_S_132	P35550;A0A140LIR6	132;76	P35550	P35550	rRNA 2'-O-methyltransferase fibrillarin	LVPGESVYGEKRVSISEGDDKIEYRAWNPFR	RVS(0.42)IS(0.58)EGDDKIEYR	S	3	132	5294
Q8CEF1_S_145	0	1	2.23906	0.0268494	Fem1c	Fem1c_S_145	Q8CEF1	145	Q8CEF1	Q8CEF1	Protein fem-1 homolog C	EIVKYLVEHKADLEVSNRHGHTCLMISCYKG	ADLEVS(1)NR	S	2	145	8265
Q80X90_S_2478	0	1	2.34313	0.000447442	Flnb	Flnb_S_2478	Q80X90	2478	Q80X90	Q80X90	Filamin-B	SRSPFKAKVTGQRLVSPGSANETSSILVESV	LVS(0.792)PGS(0.165)ANET(0.032)S(0.008)S(0.003)ILVESVTR	S	3	2478	7567
P42128_S_87	0	1	-0.720245	0.0356549	Foxk1	Foxk1_S_87	P42128;A0A0G2JG71	87;87	P42128	P42128	Forkhead box protein K1	TAPALVAAAAASVRQSPGPALARLEGREFEF	QS(1)PGPALAR	S	2	87	5357
Q3UCQ1_S_389	0	1	-0.594734	0.0349488	Foxk2	Foxk2_S_389	Q3UCQ1	389	Q3UCQ1	Q3UCQ1	Forkhead box protein K2	HSSGAQTPESLSREGSPAPLEPEPGASQPKL	EGS(1)PAPLEPEPGASQPK	S	2	389	6185
Q8C180_T_227	0	1	-3.77153	0.00179888	Frs2	Frs2_T_227	Q8C180	227	Q8C180	Q8C180	Fibroblast growth factor receptor substrate 2	VHVPPEARVSNAESNTPKEEPSNPEDRDPQV	VSNAES(0.5)NT(0.5)PK	T	2	227	11522
Q8C180_S_225	0	1	-3.68755	0.00313762	Frs2	Frs2_S_225	Q8C180	225	Q8C180	Q8C180	Fibroblast growth factor receptor substrate 2	ASVHVPPEARVSNAESNTPKEEPSNPEDRDP	VSNAES(0.5)NT(0.5)PK	S	2	225	8184
Q6P5B5_S_568	0	1	-2.10029	0.00509679	Fxr2	Fxr2_S_568	Q6P5B5	568	Q6P5B5	Q6P5B5		RRTDEDRTVMDGGLESDGPNMTENGLEDESR	TVMDGGLES(1)DGPNMTENGLEDESRPQR	S	3	568	7181
P97855_S_149	0	1	0.591177	0.0144816	G3bp1	G3bp1_S_149	P97855	149	P97855	P97855	Ras GTPase-activating protein-binding protein 1	QDEVFGGFVTEPQEESEEEVEEPEERQQTPE	YQDEVFGGFVTEPQEES(1)EEEVEEPEER	S	3	149	5850
Q5F258_S_388	0	1	-2.21668	0.00219123	Git1	Git1_S_388	Q5F258;Q68FF6	388;397	Q5F258	Q5F258	ARF GTPase-activating protein GIT1	SQSELDDQHDYDSVASDEDTDQEPLPSAGAT	SQSELDDQHDY(0.006)DS(0.329)VAS(0.991)DEDT(0.675)DQEPLPSAGATR	S	3	388	6502
Q5F258_T_392	0	1	-1.47298	0.0308912	Git1	Git1_T_392	Q5F258;Q68FF6	392;401	Q5F258	Q5F258	ARF GTPase-activating protein GIT1	LDDQHDYDSVASDEDTDQEPLPSAGATRNNR	S(0.005)QS(0.005)ELDDQHDY(0.006)DS(0.04)VAS(0.985)DEDT(0.96)DQEPLPSAGATR	T	3	392	11224
A2A4P4_S_540	0	1	-1.54072	0.0247479	Gm27029;Aarsd1	Gm27029_S_540	A2A4P4;A2A4P3;Q3THG9	540;522;409	A2A4P4	A2A4P4	Alanyl-tRNA editing protein Aarsd1	RAEAQALLQDYVSTQSAEE____________	RAEAQALLQDYVSTQS(1)AEE	S	2	540	1742
Z4YKV1_S_337	0	1	-1.0924	0.0242247	Gnas	Gnas_S_337	Z4YKV1;P63094;Q6R0H7;A0A571BEM2;A0A571BEI3	337;352;1091;195;293	Z4YKV1	Z4YKV1	Guanine nucleotide-binding protein G(s) subunit alpha isoforms short;Guanine nucleotide-binding protein G(s) subunit alpha isoforms XLas	AKYFIRDEFLRISTASGDGRHYCYPHFTCAV	IST(0.002)AS(0.998)GDGR	S	2	337	5666
A0A1D5RLC6_S_17	0	1	-2.47353	0.00423993	Golga4	Golga4_S_17	A0A1D5RLC6;A0A1D5RME8;Q91VW5	17;41;41	A0A1D5RLC6	A0A1D5RLC6	Golgin subfamily A member 4	SSSSSTPTRTRSRTSSFTDQLDDVTPNRELL	T(0.023)S(0.023)S(0.955)FTDQLDDVTPNR	S	2	17	873
Q8BWS5_S_531	0	1	1.88399	2.3766e-05	Gprin3	Gprin3_S_531	Q8BWS5	531	Q8BWS5	Q8BWS5	G protein-regulated inducer of neurite outgrowth 3	LDPTDKKGAKDKKPASPLIVKDHAPGATSTL	KPAS(1)PLIVK	S	2	531	8096
Q3THK3_S_224	0	1	0.463644	0.0325385	Gtf2f1	Gtf2f1_S_224	Q3THK3	224	Q3THK3	Q3THK3	General transcription factor IIF subunit 1	DLEDDLEMSSDASDASGEEGSRTSKAKKKAP	IHDLEDDLEMSSDAS(0.001)DAS(0.998)GEEGS(0.001)R	S	3	224	6065
P01899_S_352	0	1	-2.78652	0.00120989	H2-D1;H2-L	H2-D1_S_352	P01899;G3UZP7;P01896;P01897	352;357;162;352	P01899;P01897	P01899	H-2 class I histocompatibility antigen, D-B alpha chain;H-2 class I histocompatibility antigen, alpha chain;H-2 class I histocompatibility antigen, L-D alpha chain	TGGKGGDYALAPGSQSSEMSLRDCKA_____	GGDYALAPGS(0.043)QS(0.807)S(0.146)EMS(0.004)LR	S	3	352	4370
A0A0R4J008_S_424	0	1	-1.2041	0.0305601	Hdac2	Hdac2_S_424	A0A0R4J008;P70288	424;424	A0A0R4J008	A0A0R4J008	Histone deacetylase 2	RASDKRIACDEEFSDSEDEGEGGRRNVADHK	IACDEEFS(1)DS(1)EDEGEGGR	S	2	424	451
Q3UMU9_S_454	0	1	-1.07191	0.00186552	Hdgfrp2	Hdgfrp2_S_454	Q3UMU9	454	Q3UMU9	Q3UMU9	Hepatoma-derived growth factor-related protein 2	RPVKVERTRKRSEGLSLERKGEKKKEPSVEE	SEGLS(1)LER	S	2	454	6330
Q3UDW8_S_238	0	1	-1.24327	0.0352027	Hgsnat	Hgsnat_S_238	Q3UDW8	238	Q3UDW8	Q3UDW8	Heparan-alpha-glucosaminide N-acetyltransferase	IASRETDRLINSELGSPSRADPLSADYQPET	LINSELGS(0.914)PS(0.086)R	S	2	238	6187
Z4YJP0_S_891	0	1	-1.96957	0.0140149	Hic1	Hic1_S_891	Z4YJP0;Q9R1Y5	891;731	Z4YJP0	Z4YJP0	Hypermethylated in cancer 1 protein	AHLAAGPDSRTIDRFSPT_____________	TIDRFS(0.979)PT(0.021)	S	2	891	9767
P17095_S_102	0	1	-3.73574	0.0260536	Hmga1	Hmga1_S_102	P17095;A0A338P6E8	102;106	P17095	P17095	High mobility group protein HMG-I/HMG-Y	PKKLEKEEEEGISQESSEEEQ__________	KLEKEEEEGIS(1)QES(1)S(1)EEEQ	S	2	102	5090
P52927_S_104	0	1	-1.05166	0.0200381	Hmga2	Hmga2_S_104	P52927	104	P52927	P52927	High mobility group protein HMGI-C	QKKPAQETEETSSQESAEED___________	KPAQETEETSSQES(1)AEED	S	2	104	5494
Q60668_S_82	0	1	5.25553	0.000331053	Hnrnpd	Hnrnpd_S_82	Q60668	82	Q60668	Q60668	Heterogeneous nuclear ribonucleoprotein D0	KIDASKNEEDEGHSNSSPRHTEAAAAQREEW	NEEDEGHSNS(0.928)S(0.072)PR	S	2	82	6674
Q99KG7_S_478	0	1	-1.00812	0.00492853	Hps4	Hps4_S_478	Q99KG7	478	Q99KG7	Q99KG7	Hermansky-Pudlak syndrome 4 protein homolog	QESHSALPRSSRSPDSPGPSPSADRTGFKPS	SPDS(1)PGPSPSADR	S	2	478	8974
P07901_S_263	0	1	1.60312	0.0345783	Hsp90aa1	Hsp90aa1_S_263	P07901	263	P07901	P07901	Heat shock protein HSP 90-alpha	EEKESDDKPEIEDVGSDEEEEEKKDGDKKKK	ESDDKPEIEDVGS(1)DEEEEEKK	S	3	263	4958
E9Q0U7_S_769	0	1	-0.899402	0.00840723	Hsph1	Hsph1_S_769	E9Q0U7;Q61699	769;810	E9Q0U7	E9Q0U7	Heat shock protein 105 kDa	NVCEPVVTQPKPKIESPKLERTPNGPNIDKK	IES(1)PKLER	S	2	769	3304
Q9CPN8_T_528	0	1	-0.684108	0.0366445	Igf2bp3	Igf2bp3_T_528	Q9CPN8	528	Q9CPN8	Q9CPN8	Insulin-like growth factor 2 mRNA-binding protein 3	LQSLSSAEVVVPRDQTPDENDQVVVKITGHF	DQT(1)PDENDQVVVK	T	2	528	11676
Q45VK5_S_382	0	1	-0.810067	0.00488006	Ilf3	Ilf3_S_382	Q45VK5;A0A1L1STE4;Q9Z1X4	382;395;382	Q45VK5	Q45VK5	Interleukin enhancer-binding factor 3	ITPMKRPMEEDGEEKSPSKKKKKIQKKEEKA	RPMEEDGEEKS(1)PSK	S	3	382	1015
Q9D8Y8_S_118	0	1	-0.681747	0.0253011	Ing5	Ing5_S_118	Q9D8Y8	118	Q9D8Y8	Q9D8Y8	Inhibitor of growth protein 5	DLARFEADLKDRMDGSDFESTGARSLKKGRS	MDGS(0.999)DFESTGAR	S	2	118	9335
Q9D168_S_377	0	1	-1.83339	0.0023457	Ints12	Ints12_S_377	Q9D168	377	Q9D168	Q9D168	Integrator complex subunit 12	LPPLTLGKTGLSRSVSCDNVSKVGLPSPSSL	S(0.024)VS(0.976)CDNVSK	S	2	377	9246
Q543V3_S_324	0	1	-2.39985	0.0124434	Irs1	Irs1_S_324	Q543V3;P35569	324;324	Q543V3	Q543V3	Insulin receptor substrate 1	ASMVGGKPGSFRVRASSDGEGTMSRPASVDG	AS(0.572)S(0.428)DGEGTMSR	S	2	324	5300
P81122_S_604	0	1	-1.55004	0.00908663	Irs2	Irs2_S_604	P81122	604	P81122	P81122	Insulin receptor substrate 2	ASLDEYTLMRATFSGSSGRLCPSFPASSPKV	ATFS(0.05)GS(0.758)S(0.192)GR	S	2	604	5758
P81122_S_907	0	1	0.589705	0.0462708	Irs2	Irs2_S_907	P81122	907	P81122	P81122	Insulin receptor substrate 2	TLPSMQEYPLPTEPKSPGEYINIDFGEAGTR	S(1)PGEYINIDFGEAGTR	S	2	907	5777
D6RE47_S_30	0	1	-4.0469	0.00101545	Iscu	Iscu_S_30	D6RE47;D3Z7W0;Q9D7P6	30;30;30	D6RE47	D6RE47	Iron-sulfur cluster assembly enzyme ISCU, mitochondrial	SALLLRSPRLPARELSAPARLYHKKVWAGEG	ELS(1)APAR	S	2	30	2979
E9Q3I8_S_315	0	1	-3.00207	0.000362523	Itsn1	Itsn1_S_315	E9Q3I8;E9Q3I9;E9Q3I4;E9Q3I5;E9Q0N0;Q9Z0R4;Q6NZJ5;D3Z6P4	315;315;278;315;315;315;315;254	E9Q3I8	E9Q3I8	Intersectin-1	PPEYIPPSFRRVRSGSGMSVISSSSVDQRLP	S(0.5)GS(0.5)GMSVISSSSVDQR	S	2	315	3296
E9Q3I8_S_313	0	1	-2.18504	0.00177085	Itsn1	Itsn1_S_313	E9Q3I8;E9Q3I9;E9Q3I4;E9Q3I5;E9Q0N0;Q9Z0R4;Q6NZJ5;D3Z6P4	313;313;276;313;313;313;313;252	E9Q3I8	E9Q3I8	Intersectin-1	VLPPEYIPPSFRRVRSGSGMSVISSSSVDQR	S(0.602)GS(0.398)GMSVISSSSVDQR	S	2	313	3295
A0A1D5RLV0_T_381	0	1	-3.4071	0.0487245	Iws1	Iws1_T_381	A0A1D5RLV0;Q8C1D8;A0A1D5RLS6	381;381;29	A0A1D5RLV0	A0A1D5RLV0	Protein IWS1 homolog	SDSDVVSDKSGKRETTVASDSEEEAGKEESS	ET(0.041)T(0.933)VAS(0.039)DS(0.988)EEEAGKEESSVK	T	3	381	10209
P05627_S_246	0	1	1.69307	0.0198801	Jun	Jun_S_246	P05627	246	P05627	P05627	Transcription factor AP-1	EPQTVPEMPGETPPLSPIDMESQERIKAERK	EEPQTVPEMPGETPPLS(1)PIDMESQER	S	3	246	4947
Q6ZQ88_S_167	0	1	-1.78444	0.000250111	Kdm1a	Kdm1a_S_167	Q6ZQ88;G8JL40	167;75	Q6ZQ88	Q6ZQ88	Lysine-specific histone demethylase 1A	LPPPPPQAPPEEENESEPEEPSGVEGAAFQS	KLPPPPPQAPPEEENES(0.998)EPEEPS(0.001)GVEGAAFQSR	S	3	167	7341
Q6ZQ88_S_127	0	1	-0.389394	0.0179623	Kdm1a	Kdm1a_S_127	Q6ZQ88;G8JL40;A3KG93	127;35;127	Q6ZQ88	Q6ZQ88	Lysine-specific histone demethylase 1A	SRRKRAKVEYREMDESLANLSEDEYYSEEER	EMDES(0.99)LANLS(0.01)EDEYYS(1)EEER	S	2	127	7337
A2AH75_S_1138	0	1	-1.05056	0.00487074	Kif1b	Kif1b_S_1138	A2AH75	1138	A2AH75	A2AH75	Kinesin-like protein	HCNQFVTPPRMRRQFSAPNLKAGRETTV___	QFS(1)APNLK	S	2	1138	1932
O35071_T_1080	0	1	-2.01684	0.000285911	Kif1c	Kif1c_T_1080	O35071;E9Q9B0	1080;1092	O35071	O35071	Kinesin-like protein KIF1C;Kinesin-like protein	PSPAQRPGPRYPPYTTPPRMRRQRSAPDLKE	YPPYT(0.144)T(0.856)PPR	T	2	1080	10903
A0A2I3BR95_S_436	0	1	-2.73215	1.79433e-05	Ksr1	Ksr1_S_436	A0A2I3BR95;Q61097;Q5SXE4	436;518;518	A0A2I3BR95	A0A2I3BR95	Kinase suppressor of Ras 1	LGVHEAEAEEPEAGKSEAEDDEEDEVDDLPS	TDVLGVHEAEAEEPEAGKS(1)EAEDDEEDEVDDLPSSR	S	3	436	1305
Z4YJT3_T_626	0	1	-0.847271	0.0188543	Larp1	Larp1_T_626	Z4YJT3;Q6ZQ58	626;626	Z4YJT3	Z4YJT3	La-related protein 1	EIDDRDVNKILIVTQTPPYMRRHPGGDRTGN	ILIVTQT(1)PPYMR	T	2	626	11373
Q8BYR2_S_612	0	1	-1.06239	0.00240364	Lats1	Lats1_S_612	Q8BYR2	612	Q8BYR2	Q8BYR2	Serine/threonine-protein kinase LATS1	DSGDSGDKEKKQITTSPITVRKNKKDEERRE	QIT(0.002)T(0.134)S(0.831)PIT(0.033)VR	S	2	612	8117
E9QP59_S_258	0	1	2.39391	0.00164379	Lemd3	Lemd3_S_258	E9QP59;D3YU56;Q9WU40	258;258;261	E9QP59	E9QP59	Inner nuclear membrane protein Man1	NGSRLLPYSSCREHYSDSEEEEEEGEEDGDV	EHY(0.264)S(0.941)DS(0.795)EEEEEEGEEDGDVAPAR	S	3	258	2681
Q3U4X8_S_922	0	1	-0.692137	0.0435479	Lig1	Lig1_S_922	Q3U4X8;P37913	922;906	Q3U4X8	Q3U4X8	DNA ligase;DNA ligase 1	VASLYRKQSQIQNQQSSDLDSDVEDY_____	QSQIQNQQS(0.666)S(0.666)DLDS(0.666)DVEDY(0.003)	S	2	922	5342
Q3U4X8_S_923	0	1	-0.692137	0.0435479	Lig1	Lig1_S_923	Q3U4X8;P37913	923;907	Q3U4X8	Q3U4X8	DNA ligase;DNA ligase 1	ASLYRKQSQIQNQQSSDLDSDVEDY______	QSQIQNQQS(0.666)S(0.666)DLDS(0.666)DVEDY(0.003)	S	2	923	5343
Q3U4X8_S_927	0	1	-0.692137	0.0435479	Lig1	Lig1_S_927	Q3U4X8;P37913	927;911	Q3U4X8	Q3U4X8	DNA ligase;DNA ligase 1	RKQSQIQNQQSSDLDSDVEDY__________	QSQIQNQQS(0.666)S(0.666)DLDS(0.666)DVEDY(0.003)	S	2	927	5344
Q9ERG0_S_488	0	1	0.493345	0.0176108	Lima1	Lima1_S_488	Q9ERG0	488	Q9ERG0	Q9ERG0	LIM domain and actin-binding protein 1	LGRPAQPPNAGESPHSPGVEDAPIAKVGVLA	SDNEETLGRPAQPPNAGESPHS(1)PGVEDAPIAK	S	3	488	9489
P48678_S_390	0	1	-0.769417	0.00907845	Lmna	Lmna_S_390	P48678	390	P48678	P48678	Prelamin-A/C;Lamin-A/C	AYRKLLEGEEERLRLSPSPTSQRSRGRASSH	LS(1)PS(0.999)PTSQR	S	2	390	5419
A0A0G2JEF6_S_100	0	1	-2.24149	0.0064483	Lrrfip2	Lrrfip2_S_100	A0A0G2JEF6;A0A0G2JGZ1;A0A0G2JDR6;A0A1L1SVG1;A0A0R4J169;A0A1L1SQW1;E9QN52;A0A0G2JEP4;A0A0G2JFV5;A0A1L1SSC0	100;41;88;61;88;64;103;88;125;269	A0A0G2JEF6	A0A0G2JEF6		TRPSSRNSASATTPLSGNSSRRGSGDTSSLI	NSASAT(0.001)T(0.005)PLS(0.742)GNS(0.126)S(0.126)R	S	2	100	263
Q8K2F8_S_182	0	1	0.572769	0.0104902	Lsm14a	Lsm14a_S_182	Q8K2F8;A0A0U1RP90	182;73	Q8K2F8	Q8K2F8	Protein LSM14 homolog A	TQDTRSVKPQLAQGRSSPQLDPLRKSPTMEQ	S(0.5)S(0.5)PQLDPLRK	S	2	182	8448
Q8K2F8_S_183	0	1	0.572769	0.0104902	Lsm14a	Lsm14a_S_183	Q8K2F8;A0A0U1RP90	183;74	Q8K2F8	Q8K2F8	Protein LSM14 homolog A	QDTRSVKPQLAQGRSSPQLDPLRKSPTMEQA	S(0.164)S(0.836)PQLDPLR	S	2	183	8449
E9PVY8_S_3082	0	1	-3.11523	0.000117475	Macf1	Macf1_S_3082	E9PVY8;B1ARU4;E9QA63;Q9QXZ0;B1ARU1	3082;3082;3082;3082;1517	E9PVY8	E9PVY8	Microtubule-actin cross-linking factor 1	KEPLSSEIPRPERLNSQESDEEPQISDVPHI	LNS(1)QES(1)DEEPQISDVPHISK	S	3	3082	2324
A2AG49_T_121	0	1	-1.64982	0.0011257	Maged2	Maged2_T_121	A2AG49;A2AG48;A2AG46;Q9ER67	121;121;121;121	A2AG49	A2AG49		TKTQKSDLQAMTMPTTPTKKVSCGTDPKVNT	SDLQAMT(0.002)MPT(0.12)T(0.772)PT(0.106)K	T	2	121	10363
A2ARP8_T_2420	0	1	-1.47931	0.0202027	Map1a	Map1a_T_2420	A2ARP8;Q9QYR6	2420;2182	A2ARP8	A2ARP8	Microtubule-associated protein 1A;MAP1A heavy chain;MAP1 light chain LC2	SLAFSGDRALALVPGTPTRTRHDEYLEVTKA	ALALVPGT(0.848)PT(0.152)R	T	2	2420	10398
A2ARP8_S_905	0	1	-1.34515	0.00273276	Map1a	Map1a_S_905	A2ARP8;Q9QYR6	905;667	A2ARP8	A2ARP8	Microtubule-associated protein 1A;MAP1A heavy chain;MAP1 light chain LC2	VIEKAELEEMEEVHPSDEEEEETKAESFYQK	AELEEMEEVHPS(1)DEEEEETK	S	2	905	2079
A2ARP8_S_1133	0	1	1.25589	0.0048273	Map1a	Map1a_S_1133	A2ARP8;Q9QYR6	1133;895	A2ARP8	A2ARP8	Microtubule-associated protein 1A;MAP1A heavy chain;MAP1 light chain LC2	EATQGLDYVPSAGTISPTSSLEEDKGFKSPP	TEATQGLDYVPSAGT(0.001)IS(0.995)PT(0.003)S(0.001)SLEEDK	S	3	1133	2107
P14873_S_1793	0	1	0.407303	0.0281026	Map1b	Map1b_S_1793	P14873	1793	P14873	P14873	Microtubule-associated protein 1B;MAP1B heavy chain;MAP1 light chain LC1	SDISPLTPRESSPLYSPGFSDSTSAAKETAA	ES(0.458)S(0.536)PLY(0.007)S(0.998)PGFS(0.001)DSTSAAK	S	2	1793	5050
P14873_S_1497	0	1	1.57186	0.0416602	Map1b	Map1b_S_1497	P14873	1497	P14873	P14873	Microtubule-associated protein 1B;MAP1B heavy chain;MAP1 light chain LC1	QSALALDERKLGGDVSPTQIDVSQFGSFKED	LGGDVS(1)PTQIDVSQFGSFK	S	2	1497	5054
Q61084_S_175	0	1	-2.25112	0.0101784	Map3k3	Map3k3_S_175	Q61084	175	Q61084	Q61084	Mitogen-activated protein kinase kinase kinase 3	PRSRHLSVSSQNPGRSSPPPGYVPERQQHIA	S(0.5)S(0.5)PPPGYVPER	S	2	175	6716
Q61084_S_176	0	1	-1.68089	0.0359565	Map3k3	Map3k3_S_176	Q61084	176	Q61084	Q61084	Mitogen-activated protein kinase kinase kinase 3	RSRHLSVSSQNPGRSSPPPGYVPERQQHIAR	S(0.5)S(0.5)PPPGYVPER	S	2	176	6717
Q61084_S_340	0	1	-0.946821	0.0190074	Map3k3	Map3k3_S_340	Q61084	340	Q61084	Q61084	Mitogen-activated protein kinase kinase kinase 3	AVQYLDPRGRLRSADSENALTVQERNVPTKS	SADS(1)ENALTVQER	S	2	340	6714
P27546_S_517	0	1	0.676331	0.00746194	Map4	Map4_S_517	P27546	517	P27546	P27546	Microtubule-associated protein 4	VTPLSEEEVTSVKDMSPSAETEAPLAKNADL	DMS(1)PSAETEAPLAK	S	2	517	5223
E9Q1T3_S_268	0	1	-1.62118	0.000554528	Map4k5	Map4k5_S_268	E9Q1T3;E9PX30;Q8BPM2	268;335;335	E9Q1T3	E9Q1T3	Mitogen-activated protein kinase kinase kinase kinase;Mitogen-activated protein kinase kinase kinase kinase 5	TIRSTNRNSRAERTASEINFDKLQFEPPLRK	T(0.001)AS(0.999)EINFDK	S	2	268	3174
P26645_S_112	0	1	2.47168	0.00269174	Marcks	Marcks_S_112	P26645	112	P26645	P26645	Myristoylated alanine-rich C-kinase substrate	GAADKEAAEAEPAEPSSPAAEAEGASASSTS	EAAEAEPAEPS(0.555)S(0.445)PAAEAEGASASSTSSPK	S	3	112	5204
A0A1W2P7P4_S_11	0	1	0.88075	0.0381946	Max	Max_S_11	A0A1W2P7P4;P28574	11;11	A0A1W2P7P4	A0A1W2P7P4	Protein max	_____MSDNDDIEVESDEEQPRFQSAASRAQ	S(1)DNDDIEVES(1)DEEQPR	S	2	11	1078
Q8R3F5_S_40	0	1	-0.577134	0.0326798	Mcat	Mcat_S_40	Q8R3F5;A0A2R8VHT7	40;17	Q8R3F5	Q8R3F5	Malonyl-CoA-acyl carrier protein transacylase, mitochondrial	EPPPDAVDVAELLRDSSVAEEGAQEAVARRR	DS(0.575)S(0.425)VAEEGAQEAVAR	S	2	40	8592
P97310_S_27	0	1	-1.58677	0.0183884	Mcm2	Mcm2_S_27	P97310	27	P97310	P97310	DNA replication licensing factor MCM2	SPARQRRRISDPLTSSPGRSSRRADALTSSP	RIS(1)DPLTSS(1)PGR	S	2	27	5806
H9KV04_S_154	0	1	-4.43912	6.55768e-07	Mcmbp	Mcmbp_S_154	H9KV04;Q8R3C0	154;154	H9KV04	H9KV04	Mini-chromosome maintenance complex-binding protein	SWVKEAYVNANQARVSPSTSYTPSRHKRSYE	VS(0.981)PS(0.014)T(0.004)S(0.001)YTPSR	S	2	154	4623
Q5PSV9_T_325	0	1	1.24122	0.0469748	Mdc1	Mdc1_T_325	Q5PSV9;E9QK89	325;325	Q5PSV9	Q5PSV9	Mediator of DNA damage checkpoint protein 1	FADSETDVEEERIPVTPPVAPVKKNQVLLAV	IPVT(1)PPVAPVK	T	2	325	10699
Q8BI84_S_1915	0	1	-0.74202	0.0203119	Mia3	Mia3_S_1915	Q8BI84;J3KMH5;J3KMG3	1915;766;837	Q8BI84	Q8BI84	Melanoma inhibitory activity protein 3	RDSLPSGPREEAKPASPSSVQDRSQASKPTP	EEAKPAS(1)PSSVQDR	S	2	1915	7744
A0A2U3TZF4_S_59	0	1	-1.44538	0.00184993	Mief1	Mief1_S_59	A0A2U3TZF4;Q8BGV8	59;59	A0A2U3TZF4	A0A2U3TZF4	Mitochondrial dynamics protein MID51	LAVKRMYDRAISAPTSPTRLSHSGKRSWEEP	AISAPT(0.008)S(0.963)PT(0.029)R	S	2	59	1395
Q9ERL0_S_261	0	1	-1.84424	0.00682104	Mllt1	Mllt1_S_261	Q9ERL0	261	Q9ERL0	Q9ERL0		KEPKMALKETKLESLSPKGVPQPPTLPKASS	LESLS(1)PK	S	2	261	9498
D3Z3E8_S_970	0	1	-2.29178	0.00158735	Mov10	Mov10_S_970	D3Z3E8;E9PW39;D3YVL0;P23249	970;1043;1043;970	D3Z3E8	D3Z3E8	Putative helicase MOV-10	DLQQGQDLLQGLSKLSPSTSGPRRHQNLPQE	LS(0.995)PS(0.004)T(0.001)SGPR	S	2	970	2703
F6RND9_S_93	0	1	-1.73143	0.0141181	Mprip	Mprip_S_93	F6RND9;P97434;F6S5I0;Q5SWZ5	93;225;72;225	F6RND9;Q5SWZ5	F6RND9	Myosin phosphatase Rho-interacting protein	RAKDQPDGTSLSPAQSPSQSQPPAACTPREP	AKDQPDGT(0.441)S(0.391)LS(0.391)PAQS(0.54)PS(0.166)QS(0.071)QPPAACTPR	S	3	93	3952
Q9D3F3_S_85	0	1	-0.342861	0.034958	Mrpl1	Mrpl1_S_85	Q9D3F3;Q99N96	85;85	Q9D3F3	Q9D3F3	39S ribosomal protein L1, mitochondrial	PVDDIEKIKSYTYMESDPEDDVYLKRLYPRR	SYTYMES(1)DPEDDVYLK	S	2	85	9037
Q80WJ7_S_423	0	1	1.19488	0.0192308	Mtdh	Mtdh_S_423	Q80WJ7;F6QFT1;F6QHD1;F6ZSG0;A0A2I3BRF4	423;307;300;217;44	Q80WJ7	Q80WJ7	Protein LYRIC	SLLKSQEPISNDQKVSDDDKEKGEGALPTGK	SQEPISNDQKVS(1)DDDKEK	S	2	423	7554
Q8VDD5_T_1939	0	1	-2.45107	0.0254385	Myh9	Myh9_T_1939	Q8VDD5	1939	Q8VDD5	Q8VDD5	Myosin-9	GDLPFVVTRRIVRKGTGDCSDEEVDGKADGA	GT(0.584)GDCS(0.416)DEEVDGKADGADAK	T	2	1939	11612
B1B1A8_S_1807	0	1	1.74775	0.00370875	Mylk	Mylk_S_1807	B1B1A8;Q6PDN3	1807;1798	B1B1A8	B1B1A8	Myosin light chain kinase, smooth muscle;Myosin light chain kinase, smooth muscle, deglutamylated form	MAMISGLSGRKSSTGSPTSPINAEKLESEDD	KS(0.065)S(0.533)T(0.404)GS(0.999)PT(0.584)S(0.416)PINAEK	S	2	1807	2463
Q9WTI7_S_408	0	1	-0.872488	0.00363969	Myo1c	Myo1c_S_408	Q9WTI7	408	Q9WTI7	Q9WTI7	Unconventional myosin-Ic	LVRKINRSLASKDAESPSWRSTTVLGLLDIY	DAES(0.994)PS(0.006)WR	S	2	408	9769
Q9WTI7_S_864	0	1	-0.733976	0.0124714	Myo1c	Myo1c_S_864	Q9WTI7	864	Q9WTI7	Q9WTI7	Unconventional myosin-Ic	ELCMKNMVWKYCRSISPEWKQQLQQKAVASE	SIS(1)PEWK	S	2	864	9772
Q61026_S_493	0	1	-1.90433	0.00713726	Ncoa2	Ncoa2_S_493	Q61026;E9PV80	493;493	Q61026	Q61026	Nuclear receptor coactivator 2	NPGQASSVLSPRQRMSPGVAGSPRIPPSQFS	MS(1)PGVAGS(1)PR	S	2	493	3130
B1AUC0_S_319	0	1	-2.6528	0.000649245	Nfia	Nfia_S_319	B1AUC0;B1AUB9;Q02780;F7CDR2	319;297;342;150	B1AUC0	B1AUC0	Nuclear factor 1;Nuclear factor 1 A-type	GSQSSGWHEVEPGLPSPSTLKKSEKSGFSSP	S(0.989)PGS(0.011)GS(0.001)QSSGWHEVEPGLPS(0.742)PS(0.123)T(0.135)LK	S	3	319	2379
B1AUC0_S_300	0	1	-1.12976	0.0159763	Nfia	Nfia_S_300	B1AUC0;B1AUB9;Q02780;F7CDR2	300;278;323;131	B1AUC0	B1AUC0	Nuclear factor 1;Nuclear factor 1 A-type	MDSPGEEPFYTGQGRSPGSGSQSSGWHEVEP	S(1)PGSGSQSSGWHEVEPGLPSPSTLK	S	3	300	2378
B1AUC0_S_287	0	1	-0.880041	0.0188762	Nfia	Nfia_S_287	B1AUC0;B1AUB9;Q02780;F7CDR2	287;265;310;118	B1AUC0	B1AUC0	Nuclear factor 1;Nuclear factor 1 A-type	TSSTKRLKSVEDEMDSPGEEPFYTGQGRSPG	SVEDEMDS(1)PGEEPFYTGQGR	S	2	287	2376
A0A1Y7VK55_S_345	0	1	-0.587293	0.0102078	Nfic	Nfic_S_345	A0A1Y7VK55;P70255	345;323	A0A1Y7VK55	A0A1Y7VK55	Nuclear factor 1 C-type	SSSRNWTEDIEGGISSPVKKTEMDKSPFNSP	NWTEDIEGGIS(0.065)S(0.935)PVK	S	2	345	1096
E9PUH7_S_272	0	1	-1.40105	0.00996623	Nfix	Nfix_S_272	E9PUH7;D3YZ00;P70257;Q3TYK3	272;280;280;271	E9PUH7;Q3TYK3	E9PUH7	Nuclear factor 1;Nuclear factor 1 X-type	RSITSPPSTSTKRPKSIDDSEMESPVDDVFY;SITSPPSTSSTKRPKSIDDSEMESPVDDVFY	S(0.999)IDDS(0.001)EMESPVDDVFYPGTGR	S	2	272	2771
Q3TYK3_S_257	0	1	-1.32725	0.00171806	Nfix	Nfix_S_257	Q3TYK3	257	Q3TYK3	Q3TYK3	Nuclear factor 1	SPSYYNINQVTLGRRSITSPPSTSTKRPKSI	S(0.962)IT(0.026)S(0.011)PPSTSTK	S	2	257	6115
Q3TYK3_S_292	0	1	-1.32717	0.0444042	Nfix	Nfix_S_292	Q3TYK3	292	Q3TYK3	Q3TYK3	Nuclear factor 1	MESPVDDVFYPGTGRSPAAGSSQSSGWPNDV	S(1)PAAGSSQSSGWPNDVDAGSPR	S	2	292	6117
Q5SZT7_S_141	0	1	-0.529624	0.0443973	Nkapl;Nkap	Nkapl_S_141	Q5SZT7;Q9D0F4	141;147	Q5SZT7	Q5SZT7	NF-kappa-B-activating protein	RERIGELGAPEVWGLSPKIPEPDSDEHTPAE	IGELGAPEVWGLS(1)PK	S	2	141	6614
A0A286YDA2_S_699	0	1	-2.53561	0.0246344	Nolc1	Nolc1_S_699	A0A286YDA2;A0A286YDT3;E9Q5C9;A0A286YDV7	699;700;701;701	A0A286YDA2	A0A286YDA2		RGGSISVQVNSVKFDSE______________	GGSISVQVNSVKFDS(1)E	S	2	699	1192
Q9D6Z1_S_536	0	1	-0.273092	0.0476481	Nop56	Nop56_S_536	Q9D6Z1;A2APD7	536;252	Q9D6Z1	Q9D6Z1	Nucleolar protein 56	SSAKRKKSSPKEEVASEPEEAASPTTPKKKR	EEVAS(1)EPEEAASPTTPK	S	2	536	9297
Q5SQB0_S_4	0	1	-4.55286	0.000308642	Npm1	Npm1_S_4	Q5SQB0;Q61937;Q9DAY9;Q5SQB5	4;4;4;4	Q5SQB0	Q5SQB0	Nucleophosmin	____________MEDSMDMDMSPLRPQNYLF	MEDS(0.993)MDMDMS(0.007)PLRPQNYLFGCELK	S	3	4	6573
Q5SQB0_S_70	0	1	1.06171	0.0226881	Npm1	Npm1_S_70	Q5SQB0;Q61937;Q9DAY9;Q5SQB5	70;70;70;70	Q5SQB0	Q5SQB0	Nucleophosmin	DELHIVEAEAMNYEGSPIKVTLATLKMSVQP	DELHIVEAEAMNYEGS(1)PIK	S	3	70	6570
E9Q7G0_S_167	0	1	-2.01242	0.0259037	Numa1	Numa1_S_167	E9Q7G0;A0A1B0GSW3;A0A1B0GT61;A0A1B0GT38;A0A1B0GSH2	167;167;167;167;140	E9Q7G0	E9Q7G0		EKVPYTHASTLSEELSPPSHQTKRKIRFLEI	VPYTHASTLSEELS(0.998)PPS(0.002)HQTK	S	3	167	3626
E9Q7G0_S_1835	0	1	-1.87265	0.00151697	Numa1	Numa1_S_1835	E9Q7G0;F6ZQA3	1835;482	E9Q7G0	E9Q7G0		TQSAPASQANLRATSSTQSLARLGSPDDGNS	AT(0.002)S(0.041)S(0.811)T(0.133)QS(0.013)LAR	S	2	1835	3621
E9Q7G0_S_398	0	1	-0.546833	0.0450056	Numa1	Numa1_S_398	E9Q7G0;A0A1B0GSW3;A0A1B0GT61	398;398;398	E9Q7G0	E9Q7G0		GKLSQLEDQATRLQESPAPEKGEVLGDALQL	LQES(1)PAPEK	S	2	398	3622
A0A2R8VHH1_S_992	0	1	-0.751056	0.00377839	Nup155	Nup155_S_992	A0A2R8VHH1;Q99P88	992;992	A0A2R8VHH1	A0A2R8VHH1	Nuclear pore complex protein Nup155	DTLQELVNQSKAAPQSPSVPKKPGPPVLSSD	AAPQS(0.914)PS(0.086)VPK	S	2	992	1351
A0A1D5RLQ0_S_644	0	1	-3.9747	5.71743e-05	Nup93	Nup93_S_644	A0A1D5RLQ0;Q8BJ71	644;767	A0A1D5RLQ0	A0A1D5RLQ0	Nuclear pore complex protein Nup93	TMNILFTQFKRLKGTSPSSATRPQRVIEDRD	GT(0.037)S(0.96)PS(0.001)S(0.001)ATRPQR	S	2	644	891
B2RQL0_S_917	0	1	1.14744	0.0356816	Nup98	Nup98_S_917	B2RQL0;A0A140T8J8;A0A1B0GSX7;Q6PFD9	917;934;934;934	B2RQL0	B2RQL0	Nuclear pore complex protein Nup98-Nup96;Nuclear pore complex protein Nup98;Nuclear pore complex protein Nup96	QMTLNGKPAPPPQSQSPEVEQLGRVVELDSD	PAPPPQSQS(1)PEVEQLGR	S	3	917	774
B7ZNY3_S_849	0	1	-0.726441	0.00790656	Pard3	Pard3_S_849	B7ZNY3	849	B7ZNY3	B7ZNY3		SDASQLDFVKTRKSKSMDLGSSPSRDVGPSL	S(1)MDLGSSPSR	S	2	849	2578
P58501_S_297	0	1	0.678377	0.00345138	Paxbp1	Paxbp1_S_297	P58501;F6YY19	297;234	P58501	P58501	PAX3- and PAX7-binding protein 1	KSQRQKIAEEIGIEGSDDDALVTGEQDEELS	IAEEIGIEGS(1)DDDALVTGEQDEELSR	S	3	297	5531
P59114_S_8	0	1	-1.17368	0.00234818	Pcif1	Pcif1_S_8	P59114	8	P59114	P59114	Phosphorylated CTD-interacting factor 1	________MANENHGSPREGASLLSHSPGTS	ANENHGS(1)PR	S	2	8	5598
Q9R0L6_S_1769	0	1	-1.12696	0.0200084	Pcm1	Pcm1_S_1769	Q9R0L6	1769	Q9R0L6	Q9R0L6	Pericentriolar material 1 protein	EVYDAKGPKNVRSDVSDQEEDEESERCPVSI	NVRS(1)DVS(1)DQEEDEESER	S	3	1769	9729
Q6NS46_S_1468	0	1	-2.26887	0.00684317	Pdcd11	Pdcd11_S_1468	Q6NS46	1468	Q6NS46	Q6NS46	Protein RRP5 homolog	QKSQRGGRGKRERQESESEQELVNKRPKKSG	ERQES(1)ES(1)EQELVNK	S	2	1468	7114
P35486_S_300	0	1	-1.87078	0.0397928	Pdha1	Pdha1_S_300	P35486	300	P35486	P35486	Pyruvate dehydrogenase E1 component subunit alpha, somatic form, mitochondrial	QTYRYHGHSMSDPGVSYRTREEIQEVRSKSD	YHGHS(1)MSDPGVS(1)YR	S	2	300	5292
P35486_S_293	0	1	-1.68228	0.00583928	Pdha1	Pdha1_S_293	P35486	293	P35486	P35486	Pyruvate dehydrogenase E1 component subunit alpha, somatic form, mitochondrial	GPILMELQTYRYHGHSMSDPGVSYRTREEIQ	YHGHS(1)MSDPGVS(1)YR	S	2	293	5290
Q8VCI5_S_35	0	1	2.7	1.08537e-05	Pex19	Pex19_S_35	Q8VCI5	35	Q8VCI5	Q8VCI5	Peroxisomal biogenesis factor 19	ELLESALDDFDKAKPSPEHAPTISAPDASGP	AKPS(0.999)PEHAPT(0.001)ISAPDASGPQK	S	3	35	8672
Q80UU9_T_205	0	1	1.24499	0.0137674	Pgrmc2	Pgrmc2_T_205	Q80UU9	205	Q80UU9	Q80UU9	Membrane-associated progesterone receptor component 2	YVGRLLKPGEEPSEYTDEEDTKDHSKQD___	LLKPGEEPSEYT(1)DEEDTKDHSK	T	3	205	11407
Q9WTU0_S_876	0	1	0.569594	0.0172992	Phf2	Phf2_S_876	Q9WTU0	876	Q9WTU0	Q9WTU0	Lysine-specific demethylase PHF2	DACFKDSDYVYPSLESDEDNPVFKSRSKKRK	DSDYVYPSLES(1)DEDNPVFK	S	3	876	9817
F6RUK9_S_217	0	1	-1.3194	0.0154799	Phldb1	Phldb1_S_217	F6RUK9;E9PWB1;D3Z4N0;D3Z0X5;Q6PDH0	217;472;472;472;472	F6RUK9	F6RUK9	Pleckstrin homology-like domain family B member 1	RELPPLSPSLSRRALSPLPARTAPDPKLSRE	ALS(1)PLPAR	S	2	217	2831
F6RUK9_S_127	0	1	-0.34703	0.0457817	Phldb1	Phldb1_S_127	F6RUK9;E9PWB1;D3Z4N0;D3Z0X5;Q6PDH0	127;382;382;382;382	F6RUK9	F6RUK9	Pleckstrin homology-like domain family B member 1	YPSSGARSQPASIPGSPKFQSPVPAPRNKIG	SQPASIPGS(1)PK	S	2	127	2844
Q2TBE6_S_462	0	1	-1.78753	0.000993511	Pi4k2a	Pi4k2a_S_462	Q2TBE6	462	Q2TBE6	Q2TBE6	Phosphatidylinositol 4-kinase type 2-alpha	PPVIVETARSHQRSASESYTQSFQSRKPFFS	S(0.003)AS(0.997)ESYTQSFQSR	S	2	462	6013
F6PYU5_S_996	0	1	-3.78396	1.52136e-05	Piezo1	Piezo1_S_996	F6PYU5;E9PUQ9;F7AC58;E2JF22	996;1645;1646;1646	F6PYU5	F6PYU5	Piezo-type mechanosensitive ion channel component;Piezo-type mechanosensitive ion channel component 1	SQELLANARTRMRTASELLLDRSWWSPNTCS	TAS(1)ELLLDR	S	2	996	3023
Q9QXS1_S_728	0	1	-1.72687	0.000118149	Plec	Plec_S_728	Q9QXS1;E9Q3W4;A0A0R4J218;E9PW24;A0A0R4J223;E9Q9J6;A0A0R4J221	728;423;728;423;585;626;626	Q9QXS1	Q9QXS1	Plectin	FRAKIERARNDESQLSPATRGAYRDCLGRLD	NDESQLS(0.952)PAT(0.048)R	S	2	728	9654
Q91WB4_S_226	0	1	-1.48616	0.00172499	Plekhf2	Plekhf2_S_226	Q91WB4	226	Q91WB4	Q91WB4	Pleckstrin homology domain-containing family F member 2	LSTGDMAACQPTRSDSYSQSLKSPLNDASDD	S(0.013)DS(0.974)Y(0.008)S(0.005)QSLK	S	2	226	8775
Q8CGN5_S_425	0	1	1.08779	0.0385581	Plin1	Plin1_S_425	Q8CGN5	425	Q8CGN5	Q8CGN5	Perilipin-1	SLMEPESEFRDIDNPSAEAERKGSGARPASP	DIDNPS(1)AEAER	S	2	425	8292
D3Z3A6_S_528	0	1	0.747749	0.00497973	Pml	Pml_S_528	D3Z3A6;D3YXR5;Q60953;F7BTZ2	528;528;528;474	D3Z3A6;F7BTZ2	D3Z3A6	Protein PML	TSSPEQSWPSTFKATSPPHLDGTSNPESTVP	AT(0.007)S(0.993)PPHLDGTSNPESTVPEK	S	3	528	2743
A0A0R4J0V5_S_1875	0	1	-1.00273	0.0401288	Polr2a	Polr2a_S_1875	A0A0R4J0V5;P08775	1875;1913	A0A0R4J0V5	A0A0R4J0V5	DNA-directed RNA polymerase II subunit RPB1	TSPVYTPTSPKYSPTSPTYSPTSPKYSPTSP	YSPT(0.003)S(0.997)PTYSPTSPK	S	2	1875	549
Q8K3Z9_S_413	0	1	-1.44171	0.000113263	Pom121	Pom121_S_413	Q8K3Z9	413	Q8K3Z9	Q8K3Z9	Nuclear envelope pore membrane protein POM 121	SQLWKRSGPTSSPFSSPASSRSQTPERPAKK	S(0.175)GPT(0.244)S(0.274)S(0.308)PFS(0.153)S(0.805)PAS(0.02)S(0.021)R	S	2	413	8515
A2AR02_S_411	0	1	-3.11016	3.57632e-07	Ppig	Ppig_S_411	A2AR02	411	A2AR02	A2AR02	Peptidyl-prolyl cis-trans isomerase G	PVRVKEKKITDHRHMSESPNRKVEKEKKAKD	HMS(1)ES(1)PNR	S	2	411	2066
A2AR02_S_413	0	1	-2.09523	7.03608e-05	Ppig	Ppig_S_413	A2AR02	413	A2AR02	A2AR02	Peptidyl-prolyl cis-trans isomerase G	RVKEKKITDHRHMSESPNRKVEKEKKAKDHK	HMS(1)ES(1)PNR	S	2	413	2067
A2AR02_S_685	0	1	-1.83329	0.000596565	Ppig	Ppig_S_685	A2AR02	685	A2AR02	A2AR02	Peptidyl-prolyl cis-trans isomerase G	NSSSNNREKKADREQSPVSKTKQSSQDNEVK	ADREQS(1)PVSK	S	2	685	2064
Q3UM45_S_45	0	1	1.341	0.0367786	Ppp1r7	Ppp1r7_S_45	Q3UM45;F6TGJ2	45;30	Q3UM45	Q3UM45	Protein phosphatase 1 regulatory subunit 7	EEGKKHGGGGIVANLSEQSLKDGVDRGAEDP	HGGGGIVANLS(1)EQS(1)LKDGVDR	S	3	45	6289
A0A0N4SV05_S_146	0	1	0.394527	0.00202275	Ppp4r2	Ppp4r2_S_146	A0A0N4SV05;A0A0R4J0U2;Q0VGB7	146;226;226	A0A0N4SV05	A0A0N4SV05	Serine/threonine-protein phosphatase 4 regulatory subunit 2	GHSDSSASESEVSLLSPVKNKHPDEDAVESE	GHSDSSASESEVSLLS(1)PVK	S	2	146	386
Q9EQC8_S_267	0	1	0.667145	0.0384671	Prcc	Prcc_S_267	Q9EQC8	267	Q9EQC8	Q9EQC8		AALQVTKQITQEDDDSDEEVAPENFFSLPDK	QITQEDDDS(1)DEEVAPENFFSLPDK	S	3	267	9452
Q3TUQ7_S_487	0	1	-0.800233	0.00698258	Prkaa1	Prkaa1_S_487	Q3TUQ7;Q5EG47	487;496	Q3TUQ7	Q3TUQ7	5'-AMP-activated protein kinase catalytic subunit alpha-1	ITEAKSGTATPQRSGSISNYRSCQRSDSDAE	SGS(1)ISNYR	S	2	487	6097
Q9DBC7_S_83	0	1	0.704952	0.0131165	Prkar1a	Prkar1a_S_83	Q9DBC7;A2AI69	83;83	Q9DBC7	Q9DBC7	cAMP-dependent protein kinase type I-alpha regulatory subunit;cAMP-dependent protein kinase type I-alpha regulatory subunit, N-terminally processed	LQKTGIRTDSREDEISPPPPNPVVKGRRRRG	EDEIS(1)PPPPNPVVK	S	2	83	9356
Q9WTX2_S_18	0	1	-0.731529	0.00494036	Prkra	Prkra_S_18	Q9WTX2	18	Q9WTX2	Q9WTX2	Interferon-inducible double-stranded RNA-dependent protein kinase activator A	HSRHRAEAPPLQREDSGTFSLGKMITAKPGK	EDS(0.99)GT(0.01)FSLGK	S	2	18	9830
G3UX48_S_323	0	1	3.99246	0.000112755	Prrc2a	Prrc2a_S_323	G3UX48;Q7TSC1	323;378	G3UX48	G3UX48	Protein PRRC2A	SAAAEEPETDGKKGTSPGSELPPPKTAWTEN	GT(0.005)S(0.995)PGSELPPPK	S	2	323	4308
S4R294_T_2634	0	1	-1.64909	0.0209248	Prrc2c	Prrc2c_T_2634	S4R294;S4R2J9;A0A0A0MQ79;Q3TLH4;S4R2L9;S4R209	2634;2632;2632;2634;1143;1355	S4R294	S4R294	Protein PRRC2C	IDIKPGTPPIGGRSTTPTSSPFRATSTSPNS	STT(0.999)PTSSPFR	T	2	2634	10069
P49769_S_367	0	1	-0.889835	0.0459365	Psen1	Psen1_S_367	P49769	367	P49769	P49769	Presenilin-1;Presenilin-1 NTF subunit;Presenilin-1 CTF subunit;Presenilin-1 CTF12	RSTPESRAAVQELSGSILTSEDPEERGVKLG	AAVQELS(0.016)GS(0.983)ILT(0.001)SEDPEER	S	2	367	5459
Q9Z2U1_T_55	0	1	-1.8351	0.0162175	Psma5	Psma5_T_55	Q9Z2U1	55	Q9Z2U1	Q9Z2U1	Proteasome subunit alpha type-5	IQTSEGVCLAVEKRITSPLMEPSSIEKIVEI	IT(0.57)S(0.43)PLMEPSSIEK	T	2	55	11838
Q8VDM4_T_9	0	1	-2.02064	0.00803473	Psmd2	Psmd2_T_9	Q8VDM4;A0A338P6M5;E9Q2S8	9;9;9	Q8VDM4	Q8VDM4	26S proteasome non-ATPase regulatory subunit 2	_______MEEGGRDKTPVQSQQPSATTPSGA	DKT(0.996)PVQS(0.004)QQPSATTPSGADEK	T	3	9	11613
Q9CR00_S_128	0	1	-1.75736	0.0427698	Psmd9	Psmd9_S_128	Q9CR00;A0A0G2JGN6	128;82	Q9CR00	Q9CR00	26S proteasome non-ATPase regulatory subunit 9	AEAREEAMNRRLASNSPVLPQAFARVNSISP	LASNS(1)PVLPQAFAR	S	2	128	9117
Q8BGJ5_S_140	0	1	-1.11251	0.0217191	Ptbp1	Ptbp1_S_140	Q8BGJ5;Q922I7;Q8CB58;E9QMW9;F7DCW4	140;140;100;140;91	Q8BGJ5	Q8BGJ5		IYIQFSNHKELKTDSSPNQARAQAALQAVNS	T(0.001)DS(0.178)S(0.821)PNQAR	S	2	140	7686
P35831_S_434	0	1	-2.80348	8.21183e-06	Ptpn12	Ptpn12_S_434	P35831	434	P35831	P35831	Tyrosine-protein phosphatase non-receptor type 12	ESAIEHIDKKLERNLSFEIKKVPLQEGPKSF	NLS(1)FEIK	S	2	434	5328
O54724_T_198	0	1	-1.92226	0.00698618	Ptrf	Ptrf_T_198	O54724	198	O54724	O54724	Polymerase I and transcript release factor	KEGDELGEGERPEDDTAAIELSSDEAVEVEE	EGDELGEGERPEDDT(0.692)AAIELS(0.654)S(0.654)DEAVEVEEVIEESR	T	3	198	10917
O54724_S_120	0	1	-1.56731	0.00241953	Ptrf	Ptrf_S_120	O54724	120	O54724	O54724	Polymerase I and transcript release factor	TSNTVSKLLEKVRKVSVNVKTVRGSLERQAG	VS(1)VNVK	S	2	120	4824
O54724_S_38	0	1	0.481096	0.0499372	Ptrf	Ptrf_S_38	O54724	38	O54724	O54724	Polymerase I and transcript release factor	GPEPTQGEARATEEPSGTGSDELIKSDQVNG	ATEEPS(1)GT(1)GS(1)DELIK	S	2	38	4815
O54724_S_21	0	1	1.12627	0.0114136	Ptrf	Ptrf_S_21	O54724	21	O54724	O54724	Polymerase I and transcript release factor	LHIVERPYSGFPDASSEGPEPTQGEARATEE	PYSGFPDAS(1)S(1)EGPEPTQGEAR	S	2	21	4829
O54724_S_204	0	1	1.42839	0.0137117	Ptrf	Ptrf_S_204	O54724	204	O54724	O54724	Polymerase I and transcript release factor	GEGERPEDDTAAIELSSDEAVEVEEVIEESR	EGDELGEGERPEDDTAAIELS(1)S(1)DEAVEVEEVIEESR	S	3	204	4817
O54724_S_205	0	1	1.42839	0.0137117	Ptrf	Ptrf_S_205	O54724	205	O54724	O54724	Polymerase I and transcript release factor	EGERPEDDTAAIELSSDEAVEVEEVIEESRA	EGDELGEGERPEDDTAAIELS(1)S(1)DEAVEVEEVIEESR	S	3	205	4818
A2AWA9_T_991	0	1	-1.31244	0.00132039	Rabgap1	Rabgap1_T_991	A2AWA9	991	A2AWA9	A2AWA9	Rab GTPase-activating protein 1	RVKGISSAKGVSDEDTDEEKETLKNQLREME	GVSDEDT(1)DEEKETLK	T	2	991	10410
Q64012_T_268	0	1	-1.83493	0.04051	Raly	Raly_T_268	Q64012;A2AU62	268;268	Q64012	Q64012	RNA-binding protein Raly	GSCSSSSRLPAPQEDTASEAGTPQGEVQTRD	LPAPQEDT(1)AS(1)EAGT(1)PQGEVQTR	T	3	268	11307
Q64012_S_135	0	1	-0.89634	0.00210299	Raly	Raly_S_135	Q64012;A2AU62;A2AU61;A2AU60	135;135;119;119	Q64012	Q64012	RNA-binding protein Raly	QDYFCARLFDYRGRLSPVPVPRAVPVKRPRV	LS(1)PVPVPR	S	2	135	6972
Q9ERU9_S_2087	0	1	1.60637	0.00252505	Ranbp2	Ranbp2_S_2087	Q9ERU9	2087	Q9ERU9	Q9ERU9	E3 SUMO-protein ligase RanBP2	DDSVSSSSVHASPLASSPVRKNLFRFGESTT	EDALDDSVSSSSVHAS(0.001)PLAS(0.739)S(0.26)PVR	S	3	2087	9508
Q9ERU9_S_2083	0	1	1.77076	0.00508028	Ranbp2	Ranbp2_S_2083	Q9ERU9	2083	Q9ERU9	Q9ERU9	E3 SUMO-protein ligase RanBP2	EDALDDSVSSSSVHASPLASSPVRKNLFRFG	EDALDDS(0.607)VS(0.076)S(0.089)S(0.105)S(0.124)VHAS(0.999)PLAS(0.149)S(0.852)PVR	S	3	2083	9507
F2Z3U3_S_192	0	1	-2.96396	0.0016412	Raph1	Raph1_S_192	F2Z3U3;F2Z4B7;G5E867;F2Z3X7	192;192;192;192	F2Z3U3	F2Z3U3		EDPKPLVTNQHRRTASAGTVSDAEARSISNS	TAS(1)AGTVSDAEAR	S	2	192	3904
E9PX56_S_237	0	1	-1.15223	0.000330057	Rb1cc1	Rb1cc1_S_237	E9PX56;Q9ESK9;F7CC56	237;237;155	E9PX56	E9PX56	RB1-inducible coiled-coil protein 1	SLNEHEGSEKAEMKRSTELVLSPDMPRTTNT	S(0.5)T(0.5)ELVLSPDMPR	S	2	237	3178
E9PX56_T_238	0	1	-1.15223	0.000330057	Rb1cc1	Rb1cc1_T_238	E9PX56;Q9ESK9;F7CC56	238;238;156	E9PX56	E9PX56	RB1-inducible coiled-coil protein 1	LNEHEGSEKAEMKRSTELVLSPDMPRTTNTS	S(0.248)T(0.752)ELVLSPDMPR	T	2	238	10586
Q99KG3_S_723	0	1	-0.825771	0.0028318	Rbm10	Rbm10_S_723	Q99KG3	723	Q99KG3	Q99KG3	RNA-binding protein 10	HTSMDLPKLASDDRPSPPRGLVAAYSGESDS	LASDDRPS(1)PPR	S	2	723	8971
Q0VBL3_T_567	0	1	-0.718287	0.0410172	Rbm15	Rbm15_T_567	Q0VBL3	567	Q0VBL3	Q0VBL3		FGHRAPDPLRSARDRTPPLLYRDRDRDLYTD	DRT(1)PPLLYR	T	2	567	11147
A0A0N5E9G7_S_244	0	1	-0.779017	0.00222877	Rfc1	Rfc1_S_244	A0A0N5E9G7;G3X8Z6;Q5U4B1;G3UWX1;P35601	244;244;244;258;244	A0A0N5E9G7;P35601	A0A0N5E9G7	Replication factor C subunit 1	ALLDEEPKIKKARKDSEEGEESFSSVQDDLS	KDS(1)EEGEESFSSVQDDLSK	S	2	244	435
F7D1J2_S_254	0	1	-0.600912	0.018215	Ripk1	Ripk1_S_254	F7D1J2;Q60855	254;313	F7D1J2	F7D1J2	Receptor-interacting serine/threonine-protein kinase 1	VEEDVASLKKEYPDQSPVLQRMFSLQHDCVP	EYPDQS(1)PVLQR	S	2	254	4108
Q3UJU9_S_46	0	1	-0.580278	0.00809611	Rmdn3	Rmdn3_S_46	Q3UJU9;A3KGH5;A3KGH6;A3KGH7	46;46;46;46	Q3UJU9	Q3UJU9	Regulator of microtubule dynamics protein 3	YSQRWKRTQRHGRSHSLPNSLDYAQASERGR	SHS(1)LPNSLDYAQASER	S	2	46	6271
Q05CH9_S_675	0	1	-1.8071	0.00240919	Rnf123	Rnf123_S_675	Q05CH9;Q5XPI3	675;675	Q05CH9	Q05CH9	E3 ubiquitin-protein ligase RNF123	AIGGALPLPRPGWLSSPTLGRANRFLSTAAV	PGWLS(0.037)S(0.925)PT(0.037)LGR	S	2	675	5922
Q9D8E6_S_295	0	1	-1.36833	0.00438001	Rpl4	Rpl4_S_295	Q9D8E6	295	Q9D8E6	Q9D8E6	60S ribosomal protein L4	PMHKMMNTDLSRILKSPEIQRALRAPRKKIH	ILKS(1)PEIQR	S	2	295	9331
Q6NXI6_S_392	0	1	0.929765	0.0406411	Rprd2	Rprd2_S_392	Q6NXI6;A0A0G2JFW6;A0A0G2JFN1	392;309;374	Q6NXI6	Q6NXI6	Regulation of nuclear pre-mRNA domain-containing protein 2	PEPVTDNRDVEDMELSDVEDDGSKIIVEDRK	DVEDMELS(1)DVEDDGSK	S	2	392	318
P62754_S_235	0	1	-3.53051	0.000171019	Rps6;Polh	Rps6_S_235	P62754;Q9JJN0	235;378	P62754	P62754	40S ribosomal protein S6;DNA polymerase eta	AKEKRQEQIAKRRRLSSLRASTSKSESSQK_	RLS(1)S(1)LR	S	1	235	5633
P18654_T_231	0	1	-1.76987	0.0228907	Rps6ka6;Rps6ka3;Rps6ka1	Rps6ka6_T_231	A2CEE6;A2CEE5;E9PUP0;A2CEE7;E9QK39;Q7TPS0;P18654;B1AXN9;G3UZI3;E9PWV3;Q505N6;F6RQA2;F6Q8A4;P18653	273;252;273;273;352;256;231;203;115;209;225;226;231;225	A2CEE6;P18654	P18654	Ribosomal protein S6 kinase;Ribosomal protein S6 kinase alpha-6;Ribosomal protein S6 kinase alpha-3;Ribosomal protein S6 kinase alpha-1	KESIDHEKKAYSFCGTVEYMAPEVVNRRGHT;KESVDQEKKAYSFCGTVEYMAPEVVNRRGHS	AY(0.013)S(0.466)FCGT(0.519)VEY(0.003)MAPEVVNR	T	3	231	10415
Q8K4Q0_S_722	0	1	-2.54408	0.000384316	Rptor	Rptor_S_722	Q8K4Q0;A2ACM0	722;722	Q8K4Q0	Q8K4Q0	Regulatory-associated protein of mTOR	PVRDSPCTPRLRSVSSYGNIRAVTTARNLNK	SVS(0.124)S(0.875)Y(0.001)GNIR	S	2	722	1865
Q8K4Q0_S_859	0	1	-1.42706	0.00233988	Rptor	Rptor_S_859	Q8K4Q0;A2ACM0;F7CN67	859;859;154	Q8K4Q0	Q8K4Q0	Regulatory-associated protein of mTOR	NARPQRILDTSSLTQSAPASPTNKGMHMHQV	ILDTSSLT(0.108)QS(0.892)APAS(0.985)PT(0.015)NK	S	2	859	1862
S4R2L4_S_215	0	1	-1.01549	0.035731	Rsrc2	Rsrc2_S_215	S4R2L4;Q8BI46;S4R2G2;S4R265;A2RTL5	215;157;157;168;157	S4R2L4	S4R2L4	Arginine/serine-rich coiled-coil protein 2	RDRKKRIEKPRRFSRSLSRTPSPPPFRGRNT	S(0.532)LS(0.285)RT(0.332)PS(0.851)PPPFR	S	3	215	10038
S4R1M2_S_626	0	1	0.920293	0.0414298	Safb	Safb_S_626	S4R1M2;D3YXK2	626;626	S4R1M2	S4R1M2	Scaffold attachment factor B1	SQDRKSASREKRSVVSFDKVKESRKSRDSES	SVVS(1)FDKVK	S	2	626	2742
S4R1M2_S_366	0	1	1.05749	0.0475954	Safb;Safb2	Safb_S_366	S4R1M2;D3YXK2;Q80YR5	366;366;387	S4R1M2;Q80YR5	S4R1M2	Scaffold attachment factor B1;Scaffold attachment factor B2	EATSQELVRAPTAALSPEPQDSKEDVKKFAF	APTAALS(1)PEPQDSK	S	2	366	2735
Q5U4C3_S_695	0	1	-0.456391	0.0366254	Scaf1	Scaf1_S_695	Q5U4C3	695	Q5U4C3	Q5U4C3	Splicing factor, arginine/serine-rich 19	AVSPKREVLYDSEGLSADERGGKSDKDRRRS	EVLY(0.768)DS(0.232)EGLS(1)ADER	S	2	695	6627
Q5U4C3_T_328	0	1	0.526351	0.0203487	Scaf1	Scaf1_T_328	Q5U4C3	328	Q5U4C3	Q5U4C3	Splicing factor, arginine/serine-rich 19	PRREPPPPQTLGAPGTPPQADSTRAEGAPRR	REPPPPQTLGAPGT(1)PPQADSTR	T	3	328	11252
E9PZM7_S_821	0	1	-0.599724	0.0210477	Scaf11	Scaf11_S_821	E9PZM7;A0A2I3BQU5	821;821	E9PZM7	E9PZM7		VDKAPKPRTRRSRFHSPSTTWSPNKDAAQEK	FHS(1)PSTTWSPNK	S	2	821	1288
E9PZM7_S_609	0	1	1.11388	0.00226117	Scaf11	Scaf11_S_609	E9PZM7;A0A2I3BQU5	609;609	E9PZM7	E9PZM7		TDLNDSAVNIEAFVESPKMESCEGETAQGLD	TGESLTVESTDLNDSAVNIEAFVES(1)PK	S	3	609	1299
Q63918_T_329	0	1	-1.67614	0.00182614	Sdpr	Sdpr_T_329	Q63918	329	Q63918	Q63918	Serum deprivation-response protein	KLEDQMQEDREEGSFTEGLSEASLPSGLMEG	LEDQMQEDREEGS(0.729)FT(0.729)EGLS(0.729)EAS(0.729)LPS(0.083)GLMEGSAEDAEK	T	3	329	11299
Q63918_S_218	0	1	1.52131	0.0190711	Sdpr	Sdpr_S_218	Q63918	218	Q63918	Q63918	Serum deprivation-response protein	SSDDELPRDEEALEDSAEEKMEESRAEKIKR	SLEETLHNVDLS(1)S(1)DDELPRDEEALEDS(1)AEEK	S	3	218	6947
Q3UMP4_S_228	0	1	1.10499	0.0479355	Serbp1	Serbp1_S_228	Q3UMP4;Q9CY58	228;234	Q3UMP4	Q3UMP4	Plasminogen activator inhibitor 1 RNA-binding protein	SGSHNWGTVKDELTESPKYIQKQISYNCSDL	DELTES(1)PK	S	2	228	6302
Q3UJB0_S_292	0	1	0.39005	0.0487593	Sf3b2	Sf3b2_S_292	Q3UJB0;A0A494B9S9	292;291	Q3UJB0	Q3UJB0		EEMETDTRSSLGQSASETEEDTVSISKKEKN	SSLGQS(0.005)AS(0.956)ET(0.039)EEDTVSISK	S	2	292	6266
A0A1W2P6K9_S_101	0	1	-1.14652	0.0164271	Sgpp1	Sgpp1_S_101	A0A1W2P6K9;Q9JI99	101;101	A0A1W2P6K9	A0A1W2P6K9	Sphingosine-1-phosphate phosphatase 1	PGPTGPRRAGSQRRNSLTGEEGELVKVSNLP	RNS(1)LTGEEGELVK	S	2	101	1044
P55194_S_262	0	1	-2.18286	0.00777788	Sh3bp1	Sh3bp1_S_262	P55194;A2A5V3;A2A5V2;S4R2D3;A0A2R8W6I7	262;262;262;262;198	P55194	P55194	SH3 domain-binding protein 1	TALAELRDNHSQADHSPLTTAAPFSRVYGVS	DNHSQADHS(0.998)PLT(0.001)TAAPFSR	S	3	262	5513
Q8C0T5_S_1507	0	1	2.22825	0.000308916	Sipa1l1	Sipa1l1_S_1507	Q8C0T5;Q4VBF8	1507;1507	Q8C0T5	Q8C0T5	Signal-induced proliferation-associated 1-like protein 1	IAHTRLRASTRDLQASPKPTSKSTIEEDLKK	DLQAS(1)PKPTSK	S	2	1507	8156
Q6NZR5_S_253	0	1	-0.897717	0.0279969	Skiv2l	Skiv2l_S_253	Q6NZR5	253	Q6NZR5	Q6NZR5		NASPSPSGTPLVRASSLEDLVLKEAATVVST	AS(0.001)S(0.999)LEDLVLK	S	2	253	7154
Q6NZR5_S_240	0	1	-0.747281	0.0473697	Skiv2l	Skiv2l_S_240	Q6NZR5	240	Q6NZR5	Q6NZR5		EDEGEAAGGPRGDNASPSPSGTPLVRASSLE	GDNAS(1)PSPSGTPLVR	S	2	240	7155
F8WIJ0_S_969	0	1	-0.529032	0.00236616	Slc12a4	Slc12a4_S_969	F8WIJ0;Q9JIS8	969;967	F8WIJ0	F8WIJ0	Solute carrier family 12 member 4	LVKDRHSALRLESLYSDEEEESVAGADKIQM	LESLYS(1)DEEEESVAGADK	S	2	969	4255
P56564_S_512	0	1	-0.644945	0.0240775	Slc1a3	Slc1a3_S_512	P56564	512	P56564	P56564	Excitatory amino acid transporter 1	LSRHELKNRDVEMGNSVIEENEMKKPYQLIA	NRDVEMGNS(1)VIEENEMK	S	3	512	5525
Q61165_S_697	0	1	-0.806695	0.0222424	Slc9a1	Slc9a1_S_697	Q61165	697	Q61165	Q61165	Sodium/hydrogen exchanger 1	QKITNYLTVPAHKLDSPTLSRARIGSDPLAY	LDS(1)PTLSR	S	2	697	6753
Q6DIC0_S_1515	0	1	-3.64184	8.97558e-06	Smarca2	Smarca2_S_1515	Q6DIC0;H3BLH0;F2Z4A9;H3BJK2;A0A140LHP6;H3BK47;A0A140LIM0;H3BKJ3;Q9D007;A0A140LIQ9;A0A140LI14;A0A140LHE2;H3BJI1	1515;1539;1521;1463;216;214;198;192;174;214;232;214;174	Q6DIC0	Q6DIC0	Probable global transcription activator SNF2L2	EEESNEEEEEDDEEESESEAKSVKVKIKLNK	IAKEEES(1)EEES(1)NEEEEEDDEEES(0.951)ES(0.049)EAK	S	3	1515	741
Q6DIC0_S_1503	0	1	-3.40688	0.000160944	Smarca2	Smarca2_S_1503	Q6DIC0;H3BLH0;F2Z4A9;H3BJK2;A0A140LHP6;H3BK47;A0A140LIM0;H3BKJ3;Q9D007;A0A140LIQ9;A0A140LI14;A0A140LHE2;H3BJI1	1503;1527;1509;1451;204;202;186;180;162;202;220;202;162	Q6DIC0	Q6DIC0	Probable global transcription activator SNF2L2	SARQKIAKEEESEEESNEEEEEDDEEESESE	IAKEEES(1)EEES(1)NEEEEEDDEEES(0.951)ES(0.049)EAK	S	3	1503	740
P97496_S_309	0	1	2.51227	0.032292	Smarcc1	Smarcc1_S_309	P97496;Q3UNN4;Q3UZD0	309;309;309	P97496	P97496	SWI/SNF complex subunit SMARCC1	SFRQRISTKNEEPVRSPERRDRKASANSRKR	NEEPVRS(1)PERR	S	3	309	5837
Q3UID0_S_387	0	1	-1.31668	0.0093789	Smarcc2	Smarcc2_S_387	Q3UID0;Q6PDG5	387;387	Q3UID0	Q3UID0	SWI/SNF complex subunit SMARCC2	VKGGTMTDLDEQDDESMETTGKDEDENSTGN	GGT(0.003)MT(0.003)DLDEQDDES(0.842)MET(0.076)T(0.076)GKDEDENSTGNK	S	3	387	6250
Q3UID0_S_283	0	1	0.754233	0.030415	Smarcc2	Smarcc2_S_283	Q3UID0;Q6PDG5	283;283	Q3UID0	Q3UID0	SWI/SNF complex subunit SMARCC2	RRKKISAKTLTDEVNSPDSDRRDKKGGNYKK	TLTDEVNS(1)PDSDRR	S	2	283	6255
Q62376_S_226	0	1	-0.933089	0.00827695	Snrnp70	Snrnp70_S_226	Q62376	226	Q62376	Q62376	U1 small nuclear ribonucleoprotein 70 kDa	SGRDDTSRYDERPGPSPLPHRDRDRDRERER	PGPS(1)PLPHR	S	2	226	6914
P62317_T_12	0	1	1.01156	0.0364718	Snrpd2	Snrpd2_T_12	P62317	12	P62317	P62317	Small nuclear ribonucleoprotein Sm D2	____MSLLNKPKSEMTPEELQKREEEEFNTG	SEMT(1)PEELQK	T	2	12	11091
Q8C788_S_193	0	1	-1.00499	0.0231901	Snx18	Snx18_S_193	Q8C788;Q91ZR2	193;193	Q8C788	Q8C788	Sorting nexin;Sorting nexin-18	GGAAGRYRLSTRSDLSLGSRGVSAPPAHQAS	S(0.003)DLS(0.986)LGS(0.01)R	S	2	193	8204
H9KV01_S_2031	0	1	-1.22398	0.00547882	Son	Son_S_2031	H9KV01;H9KV15;H9KV00;Q9QX47;F7CU80	2031;2031;2031;2031;173	H9KV01	H9KV01	Protein SON	RRRSRSAVRRRSFSISPVRLRRSRTPLRRRF	S(1)FS(1)IS(1)PVR	S	2	2031	4616
Q62245_S_1120	0	1	-1.10767	0.0137599	Sos1	Sos1_S_1120	Q62245	1120	Q62245	Q62245	Son of sevenless homolog 1	FDSDHSASPFHSRSASVSSISLSKGTDEVPV	S(0.171)AS(0.828)VS(0.001)SISLSK	S	2	1120	6874
E9Q4Y0_S_314	0	1	0.551265	0.00335343	Sp100	Sp100_S_314	E9Q4Y0;E9QA05;Q8C405;O35892	314;314;314;314	E9Q4Y0	E9Q4Y0	Nuclear autoantigen Sp-100	SRKPPTLRRDRGGDTSDTESSIIIRRRKRTG	GGDTS(0.999)DTESSIIIR	S	2	314	3425
A2ADB1_S_1660	0	1	2.51032	0.00281207	Spen	Spen_S_1660	A2ADB1;A2ADB0;Q62504	1660;1683;1682	A2ADB1	A2ADB1	Msx2-interacting protein	ASSAPEKAEEAAEAPSPAGEKPAEPAPVSEE	AEEAAEAPS(1)PAGEKPAEPAPVSEETK	S	3	1660	1869
P16546_S_1031	0	1	0.857716	0.00290562	Sptan1	Sptan1_S_1031	P16546;A3KGU5;A3KGU7;E9Q447;A3KGU9	1031;1031;1031;1031;1031	P16546	P16546	Spectrin alpha chain, non-erythrocytic 1	VPAAYVKKLDPAQSASRENLLEEQGSIALRQ	LDPAQS(0.004)AS(0.996)RENLLEEQGSIALR	S	3	1031	5084
A0A0R4J124_S_488	0	1	-1.39451	0.00731253	Srpk2	Srpk2_S_488	A0A0R4J124;O54781	488;487	A0A0R4J124	A0A0R4J124	SRSF protein kinase 2;SRSF protein kinase 2 N-terminal;SRSF protein kinase 2 C-terminal	EQEESSPSHDRSRTVSASSTGDLPKTKTRAA	TVS(1)AS(0.002)S(0.824)T(0.175)GDLPK	S	2	488	577
E9PUK6_S_684	0	1	-2.17405	0.00315253	Srrm1	Srrm1_S_684	E9PUK6;Q52KI8;A2A8V9;E9QKA4;A2A8V8;F6UK16	684;684;679;684;670;130	E9PUK6	E9PUK6	Serine/arginine repetitive matrix protein 1	KRRSPSLSSKHRKGSSPGRSTREARSPQPNK	KGS(0.104)S(0.896)PGR	S	2	684	3068
E9PUK6_S_624	0	1	-1.48877	0.0200697	Srrm1	Srrm1_S_624	E9PUK6;Q52KI8;A2A8V9;E9QKA4;A2A8V8;F6UK16	624;624;619;624;610;70	E9PUK6	E9PUK6	Serine/arginine repetitive matrix protein 1	SPSPRRYSPPIQRRYSPSPPPKRRTASPPPP	RYS(1)PS(1)PPPK	S	2	624	3097
E9PUK6_S_616	0	1	-1.277	0.0408564	Srrm1	Srrm1_S_616	E9PUK6;Q52KI8;A2A8V9;E9QKA4;A2A8V8;F6UK16	616;616;611;616;602;62	E9PUK6	E9PUK6	Serine/arginine repetitive matrix protein 1	PSPPPRRRSPSPRRYSPPIQRRYSPSPPPKR	RYS(1)PPIQR	S	2	616	3096
E9PUK6_S_758	0	1	-0.722926	0.0059863	Srrm1	Srrm1_S_758	E9PUK6;Q52KI8;A2A8V9;E9QKA4;A2A8V8	758;781;753;758;744	E9PUK6	E9PUK6	Serine/arginine repetitive matrix protein 1	SRTPEPKKIKKAASPSPQSVRRVSSSRSVSG	AAS(1)PS(1)PQSVR	S	2	758	3038
E9PUK6_S_756	0	1	-0.408503	0.00900484	Srrm1	Srrm1_S_756	E9PUK6;Q52KI8;A2A8V9;E9QKA4;A2A8V8	756;779;751;756;742	E9PUK6	E9PUK6	Serine/arginine repetitive matrix protein 1	RVSRTPEPKKIKKAASPSPQSVRRVSSSRSV	AAS(1)PS(1)PQSVR	S	2	756	3037
Q8BTI8_S_2360	0	1	-3.24423	1.6942e-06	Srrm2	Srrm2_S_2360	Q8BTI8	2360	Q8BTI8	Q8BTI8	Serine/arginine repetitive matrix protein 2	RVSGRTSPLMLDRARSRTPPSAPSQSRMTSE	S(1)RT(0.999)PPS(0.001)APSQSR	S	2	2360	7860
Q8BTI8_S_1668	0	1	-2.44567	2.44991e-05	Srrm2	Srrm2_S_1668	Q8BTI8	1668	Q8BTI8	Q8BTI8	Serine/arginine repetitive matrix protein 2	LTRKARVSRRSRSASSSPEIRSRTPPRRRRS	SAS(0.022)S(0.978)SPEIR	S	2	1668	7944
Q8BTI8_S_2335	0	1	-1.51392	0.00456188	Srrm2	Srrm2_S_2335	Q8BTI8	2335	Q8BTI8	Q8BTI8	Serine/arginine repetitive matrix protein 2	SSSRMAPALSGANLTSPRVPLSAYDRVSGRT	MAPALS(0.088)GANLT(0.088)S(0.824)PR	S	2	2335	7910
Q8BTI8_S_433	0	1	-1.29873	0.00929729	Srrm2	Srrm2_S_433	Q8BTI8	433	Q8BTI8	Q8BTI8	Serine/arginine repetitive matrix protein 2	SCPPSPQPTKGSRHASSSPESLKPTPAPGSR	HAS(1)S(1)S(1)PES(0.998)LKPT(0.002)PAPGSR	S	2	433	7894
Q8BTI8_S_1506	0	1	-1.2908	0.0315295	Srrm2	Srrm2_S_1506	Q8BTI8	1506	Q8BTI8	Q8BTI8	Serine/arginine repetitive matrix protein 2	QRSRSGSSQELDGKPSASPQERSESDSSPDS	S(0.293)GS(0.34)S(0.367)QELDGKPS(0.538)AS(0.462)PQER	S	2	1506	7966
Q8BTI8_S_1572	0	1	-0.789915	0.0309859	Srrm2	Srrm2_S_1572	Q8BTI8	1572	Q8BTI8	Q8BTI8	Serine/arginine repetitive matrix protein 2	SPEMKDKPRVLQRAQSGTDSSPEHKIPAPRA	AQS(0.75)GT(0.75)DS(0.75)S(0.75)PEHKIPAPR	S	3	1572	7857
Q8BTI8_S_1750	0	1	-0.652823	0.0425926	Srrm2	Srrm2_S_1750	Q8BTI8	1750	Q8BTI8	Q8BTI8	Serine/arginine repetitive matrix protein 2	REKTRTTRRRDRSGSSQSTSRRRQRSRSRSR	S(0.01)GS(0.991)S(0.998)QS(0.001)TSR	S	2	1750	7969
Q8BTI8_S_396	0	1	0.447794	0.00278927	Srrm2	Srrm2_S_396	Q8BTI8	396	Q8BTI8	Q8BTI8	Serine/arginine repetitive matrix protein 2	AIPSSQEPVNPSSEASPTRGCSPPKSPEKPP	PLAAIPS(0.469)S(0.531)QEPVNPS(0.002)S(0.025)EAS(0.822)PT(0.151)R	S	3	396	7918
Q8BTI8_S_1343	0	1	1.20524	0.00628739	Srrm2	Srrm2_S_1343	Q8BTI8	1343	Q8BTI8	Q8BTI8	Serine/arginine repetitive matrix protein 2	MKEQSRSSRRSSSELSPEVVEKVGLFSSQKV	S(0.375)S(0.615)S(0.01)ELS(1)PEVVEK	S	2	1343	7940
Q8BTI8_S_1718	0	1	1.26994	0.0485538	Srrm2	Srrm2_S_1718	Q8BTI8	1718	Q8BTI8	Q8BTI8	Serine/arginine repetitive matrix protein 2	SVSSPRTKTTSRRGRSPSPKPRGLQRSRSRS	GRS(1)PS(1)PKPR	S	3	1718	7892
Q99MR6_T_543	0	1	0.514142	0.0406387	Srrt	Srrt_T_543	Q99MR6;A0A0G2JDF8	543;185	Q99MR6	Q99MR6	Serrate RNA effector molecule homolog	HTLDDRTQLWASEPGTPPVPTSLPSQNPILK	TQLWASEPGT(1)PPVPTSLPSQNPILK	T	2	543	11665
Q9R0U0_S_201	0	1	-2.45206	0.000785388	Srsf10	Srsf10_S_201	Q9R0U0	201	Q9R0U0	Q9R0U0	Serine/arginine-rich splicing factor 10	QPKKEMKAKSRSRSASHTKTRGTSKTDSKTH	SAS(0.999)HTK	S	2	201	9750
Q8R2K3_S_67	0	1	-0.494316	0.012214	Ssbp1	Ssbp1_S_67	Q8R2K3;Q9CYR0	67;67	Q8R2K3	Q8R2K3	Single-stranded DNA-binding protein;Single-stranded DNA-binding protein, mitochondrial	NPVTIFSLATNEMWRSGDSEVYQMGDVSQKT	S(0.999)GDS(0.001)EVYQMGDVSQK	S	2	67	8580
Q9WTK7_S_31	0	1	-0.46915	0.0415773	Stk11	Stk11_S_31	Q9WTK7	31	Q9WTK7	Q9WTK7	Serine/threonine-protein kinase STK11	ELMSVGMDTFIHRIDSTEVIYQPRRKRAKLI	IDS(0.994)T(0.006)EVIYQPR	S	2	31	9774
Q3TAA7_S_388	0	1	-1.07837	0.0244023	Stk11ip	Stk11ip_S_388	Q3TAA7	388	Q3TAA7	Q3TAA7	Serine/threonine-protein kinase 11-interacting protein	APLRKVKSRVRVRRASISEPSDTDPELRTLD	RAS(1)IS(1)EPS(1)DT(1)DPELR	S	2	388	6025
O55106_S_245	0	1	-0.49493	0.0115667	Strn	Strn_S_245	O55106;F6Z700;F8WH41	245;67;92	O55106	O55106	Striatin	VLDNFKFLESAAADVSDEDEDEDTDGRAKSV	FLESAAADVS(1)DEDEDEDTDGR	S	2	245	4851
Q8BH40_T_79	0	1	-2.06776	0.000113828	Stx7	Stx7_T_79	Q8BH40;O70439	79;79	Q8BH40	Q8BH40	Syntaxin-7	KETDKYIKEFGSLPTTPSEQRQRKIQKDRLV	EFGS(0.082)LPT(0.249)T(0.567)PS(0.102)EQR	T	2	79	10933
A0A0R4J243_S_234	0	1	-0.776693	0.0423299	Suds3	Suds3_S_234	A0A0R4J243;Q8BR65	234;234	A0A0R4J243	A0A0R4J243	Sin3 histone deacetylase corepressor complex component SDS3	DLRTLNKLKSPKRPASPSSPEHLPATPAESP	RPAS(0.996)PS(0.661)S(0.343)PEHLPATPAESPAQR	S	3	234	673
A0A087WRQ4_S_2	0	1	1.36141	0.00347177	Sumo1	Sumo1_S_2	A0A087WRQ4;P63166	2;2	A0A087WRQ4	A0A087WRQ4	Small ubiquitin-related modifier 1	______________MSDQEAKPSTEDLGDKK	S(1)DQEAKPSTEDLGDK	S	2	2	111
Q8BJS4_S_120	0	1	-1.55613	0.0464459	Sun2	Sun2_S_120	Q8BJS4	120	Q8BJS4	Q8BJS4	SUN domain-containing protein 2	WSGDLRGRRRRGTGGSESSKANGLTAESKAS	RGT(0.997)GGS(0.996)ES(0.006)S(0.001)K	S	2	120	7777
Q8BJS4_T_117	0	1	-1.47119	0.00233147	Sun2	Sun2_T_117	Q8BJS4	117	Q8BJS4	Q8BJS4	SUN domain-containing protein 2	EPYWSGDLRGRRRRGTGGSESSKANGLTAES	RGT(0.997)GGS(0.996)ES(0.006)S(0.001)K	T	2	117	11440
Q8K4L2_S_632	0	1	1.15388	0.0200105	Svil	Svil_S_632	Q8K4L2;A0A1B0GS91;Q8K4L3;E9Q3Z5	632;719;632;550	Q8K4L2	Q8K4L2	Supervillin	QPITSAERKESDRYPSGSEIPVVEDEEKVDE	YPS(0.983)GS(0.017)EIPVVEDEEK	S	2	632	832
E9Q3E2_S_1051	0	1	-1.29724	0.0111883	Synpo	Synpo_S_1051	E9Q3E2	1051	E9Q3E2	E9Q3E2		RSPQAAPSRPFPYRRSPTDSDVSLDSEDSGL	S(0.892)PT(0.108)DSDVSLDSEDSGLK	S	2	1051	3375
V9GXD9_S_575	0	1	0.935398	0.0144617	Synrg	Synrg_S_575	V9GXD9;V9GX40;Q5SV85	575;676;576	V9GXD9	V9GXD9	Synergin gamma	GTDDGFTDFKTADSVSPLEPPTKDTFPSAFA	TADS(0.025)VS(0.975)PLEPPTK	S	2	575	6593
E9QNT5_S_103	0	1	0.850623	0.027873	Taf12	Taf12_S_103	E9QNT5;Q8VE65	103;51	E9QNT5	E9QNT5	Transcription initiation factor TFIID subunit 12	TVGKIAGTPGTGGRLSPENNQVLTKKKLQDL	LS(1)PENNQVLTK	S	2	103	3868
A2ASY0_S_76	0	1	-1.70874	0.00248158	Taf3	Taf3_S_76	A2ASY0;Q5HZG4	76;229	A2ASY0	A2ASY0	Transcription initiation factor TFIID subunit 3	EPLSSINPQKTPPVLSPVRVQDRADLAPPSP	TPPVLS(1)PVR	S	2	76	2114
A0A087WQ57_S_149	0	1	-2.07963	0.000530164	Taf9	Taf9_S_149	A0A087WQ57;A0A087WNM2;Q8VI33	149;149;149	A0A087WQ57	A0A087WQ57	Transcription initiation factor TFIID subunit 9	KKAPAPAGRITVPRLSVGSVSSRPSTPTLGT	LS(1)VGSVSSR	S	2	149	6
S4R2S6_S_378	0	1	-1.46741	0.0189498	Tbc1d25	Tbc1d25_S_378	S4R2S6;E9PWX7;A1A5B6	378;541;560	S4R2S6	S4R2S6	TBC1 domain family member 25	SSQGPSGGGRLLRQASLDGLQQLRDNMGLRK	QAS(1)LDGLQQLR	S	2	378	1701
E9Q6Q8_S_348	0	1	-2.72005	0.00288612	Tbc1d4	Tbc1d4_S_348	E9Q6Q8;H7BX82;F6SUV7;E0CX53;Q8BYJ6	348;348;61;348;348	E9Q6Q8	E9Q6Q8	TBC1 domain family member 4	VHENNQKTQPRRRHASAPSHVQPSDSEKNRT	HAS(1)APSHVQPSDSEK	S	3	348	3561
E9Q6Q8_S_595	0	1	-2.2361	0.000419965	Tbc1d4	Tbc1d4_S_595	E9Q6Q8;H7BX82;F6SUV7;E0CX53;Q8BYJ6	595;595;308;595;595	E9Q6Q8	E9Q6Q8	TBC1 domain family member 4	NIFSRGANRMRGRLGSMDSFERANSLASEKD	LGS(1)MDS(1)FER	S	2	595	3562
H3BL37_T_165	0	1	-3.04201	0.0216652	Tcof1	Tcof1_T_165	H3BL37;F6R3V4;O08784;H3BIX0	165;165;165;165	H3BL37;O08784	H3BL37	Treacle protein	LSGKSPKKSAEPLANTVLASETEEEGNAQAL	S(0.149)AEPLANT(0.664)VLAS(0.593)ET(0.593)EEEGNAQALGPTAK	T	3	165	10867
H3BL37_S_1252	0	1	-0.604745	0.040239	Tcof1	Tcof1_S_1252	H3BL37;O08784	1252;1216	H3BL37;O08784	H3BL37	Treacle protein	NKKKKEQPVPRASAVSPEKAPMTSKAKSKLD	ASAVS(1)PEKAPMTSK	S	2	1252	4503
Q569Z6_S_248	0	1	0.41639	0.0208696	Thrap3	Thrap3_S_248	Q569Z6;Q8BZN7	248;248	Q569Z6	Q569Z6	Thyroid hormone receptor-associated protein 3	SASRASVSDLSPRERSPALKSPLQSVVVRRR	ERS(1)PALK	S	2	248	6443
Q569Z6_S_935	0	1	1.06788	0.0114222	Thrap3	Thrap3_S_935	Q569Z6	935	Q569Z6	Q569Z6	Thyroid hormone receptor-associated protein 3	HDKFSGEEGEIEDDESGTENREEKDSLQPSA	FSGEEGEIEDDES(0.999)GT(0.001)ENREEK	S	3	935	6446
Q569Z6_S_924	0	1	1.1175	0.0208495	Thrap3	Thrap3_S_924	Q569Z6	924	Q569Z6	Q569Z6	Thyroid hormone receptor-associated protein 3	FRKSSTSPKWAHDKFSGEEGEIEDDESGTEN	WAHDKFS(1)GEEGEIEDDES(0.95)GT(0.05)ENR	S	3	924	6445
Q9Z0V7_T_155	0	1	-0.591991	0.00922281	Timm17b	Timm17b_T_155	Q9Z0V7	155	Q9Z0V7	Q9Z0V7	Mitochondrial import inner membrane translocase subunit Tim17-B	QFRNAPPFLEDPSQLTPKEGSPAPGYPNYQQ	NAPPFLEDPS(0.025)QLT(0.975)PK	T	2	155	11832
P26039_S_1641	0	1	-1.49346	0.0191925	Tln1	Tln1_S_1641	P26039	1641	P26039	P26039	Talin-1	DPPRWSVLAGHSRTVSDSIKKLITSMRDKAP	T(0.001)VS(0.95)DS(0.049)IKK	S	2	1641	5184
D3YWD3_S_327	0	1	-1.00324	0.00379479	Tmem245	Tmem245_S_327	D3YWD3;B1AZA5	327;327	D3YWD3	D3YWD3	Transmembrane protein 245	ALSASSSSSSRSSPSSPSPTLGRQRPEMGTF	S(0.425)S(0.575)PS(0.006)S(0.987)PS(0.007)PTLGR	S	2	327	2453
P58871_S_1063	0	1	0.386334	0.0388976	Tnks1bp1	Tnks1bp1_S_1063	P58871;Z4YJL4	1063;401	P58871	P58871	182 kDa tankyrase-1-binding protein	QEITRLQGRMQAESQSPTNVDLEDKEREQRG	MQAESQS(1)PTNVDLEDKER	S	2	1063	5565
P58871_T_533	0	1	0.847296	0.0185773	Tnks1bp1	Tnks1bp1_T_533	P58871	533	P58871	P58871	182 kDa tankyrase-1-binding protein	AVSGRGEGVSQVGPGTPPAPESPRKPISGVQ	GEGVSQVGPGT(1)PPAPES(1)PR	T	2	533	11075
P58871_S_866	0	1	0.849464	0.00638577	Tnks1bp1	Tnks1bp1_S_866	P58871;Z4YJL4;A0A571BEG9	866;204;191	P58871	P58871	182 kDa tankyrase-1-binding protein	IHDKELQDQEFGKRDSLGSFSTRDASLQDWE	RDS(1)LGSFSTR	S	2	866	5546
P58871_S_539	0	1	1.35755	0.00118045	Tnks1bp1	Tnks1bp1_S_539	P58871	539	P58871	P58871	182 kDa tankyrase-1-binding protein	EGVSQVGPGTPPAPESPRKPISGVQGNDPGI	GEGVSQVGPGT(1)PPAPES(1)PR	S	2	539	5552
A0A087WQS0_S_1325	0	1	-1.59607	0.0495904	Tns1	Tns1_S_1325	A0A087WQS0;A0A1D5RM59;E9Q0S6;A0A087WRU0;A0A087WQ94;A0A087WQM0;Q9DBT6;A0A087WPC7	1325;1338;1346;1164;1177;1281;82;40	A0A087WQS0	A0A087WQS0		SPQARHRTVGTNTPPSPGFGRRAVNPTMAAP	TVGT(0.5)NT(0.5)PPS(1)PGFGR	S	2	1325	86
Q9CYG7_S_186	0	1	0.537964	0.0348902	Tomm34	Tomm34_S_186	Q9CYG7	186	Q9CYG7	Q9CYG7	Mitochondrial import receptor subunit TOM34	KTKSKEATATKSRVPSAGDVERAKALKEEGN	VPS(1)AGDVER	S	2	186	9187
Q8BU11_S_182	0	1	-0.835794	0.0399045	Tox4	Tox4_S_182	Q8BU11	182	Q8BU11	Q8BU11	TOX high mobility group box family member 4	QSPEDRLSTTPSPTNSLHEDGVDDFRRQLPA	LS(0.122)T(0.841)T(0.032)PS(0.005)PT(0.014)NS(0.985)LHEDGVDDFR	S	3	182	8072
A0A158SIS7_S_386	0	1	-3.18029	0.00192282	Tp53	Tp53_S_386	A0A158SIS7;P02340	386;389	A0A158SIS7	A0A158SIS7	Cellular tumor antigen p53	TSRHKKTMVKKVGPDSD______________	KVGPDS(1)D	S	2	386	780
P70399_S_267	0	1	-2.03549	0.000370167	Tp53bp1;Trp53bp1	Tp53bp1_S_267	P70399;A0A5H1ZRL7;A2AU90	267;267;267	P70399	P70399	Tumor suppressor p53-binding protein 1	VEEQNLPLVRSEDRPSSPQVSVAAVETKEQV	S(0.01)EDRPS(0.635)S(0.355)PQVSVAAVETK	S	2	267	5725
Q3TAI4_S_166	0	1	-1.1445	0.0318896	Tpd52l2	Tpd52l2_S_166	Q3TAI4;A2AUD5;Q9CYZ2;Q3TUJ9;Q8BKP1;V9GWU5	166;189;180;146;160;145	Q3TAI4	Q3TAI4	Tumor protein D54	ISRKLGDMRNSATFKSFEDRVGTIKSKVVGG	NSATFKS(1)FEDR	S	3	166	2128
Q7TQD2_T_15	0	1	-2.69323	0.0056287	Tppp	Tppp_T_15	Q7TQD2	15	Q7TQD2	Q7TQD2	Tubulin polymerization-promoting protein	_MADSKAKPAKAANKTPPKSPGDPARAAKRL	AANKT(1)PPKS(1)PGDPAR	T	3	15	11391
A0A0N4SVC2_S_20	0	1	-1.8015	0.031197	Tra2a	Tra2a_S_20	A0A0N4SVC2;E9QP00;Q6PFR5	20;20;20	A0A0N4SVC2	A0A0N4SVC2	Transformer-2 protein homolog alpha	EENNFEGRESRSQSKSPTGTPARVKSESRSG	S(0.427)QS(0.588)KS(0.898)PT(0.076)GT(0.011)PAR	S	2	20	401
A0A0N4SVC2_T_200	0	1	-1.06116	0.0225587	Tra2a	Tra2a_T_200	A0A0N4SVC2;E9QP00;Q6PFR5	200;200;200	A0A0N4SVC2	A0A0N4SVC2	Transformer-2 protein homolog alpha	GRRIRVDYSITKRAHTPTPGIYMGRPTHSGG	AHT(1)PTPGIYMGR	T	2	200	10109
P62996_T_201	0	1	-1.20434	0.00836831	Tra2b	Tra2b_T_201	P62996;F8WJG3	201;101	P62996	P62996	Transformer-2 protein homolog beta	GRRIRVDFSITKRPHTPTPGIYMGRPTYGSS	RPHT(1)PTPGIYMGR	T	3	201	11098
P62996_S_97	0	1	-0.719343	0.0350826	Tra2b	Tra2b_S_97	P62996	97	P62996	P62996	Transformer-2 protein homolog beta	RSRSYSRDYRRRHSHSHSPMSTRRRHVGNRA	HS(0.074)HS(0.928)HS(0.96)PMS(0.018)T(0.02)R	S	3	97	5649
P62996_S_2	0	1	-0.578179	0.048021	Tra2b	Tra2b_S_2	P62996;A0A0R4J1X8	2;2	P62996	P62996	Transformer-2 protein homolog beta	______________MSDSGEQNYGERESRSA	S(1)DS(1)GEQNYGER	S	2	2	5651
Q8C0C3_S_309	0	1	-3.12357	0.000628568	Trappc12	Trappc12_S_309	Q8C0C3;Q8K2L8	309;309	Q8C0C3	Q8C0C3	Trafficking protein particle complex subunit 12	VPEKLSSLTAPVGEKSPDSTSPSYSTRMDRS	LSSLT(0.001)APVGEKS(0.963)PDS(0.015)T(0.015)S(0.005)PS(0.001)YSTR	S	3	309	8142
Q8C0E3_S_393	0	1	-0.618909	0.00395995	Trim47	Trim47_S_393	Q8C0E3	393	Q8C0E3	Q8C0E3	Tripartite motif-containing protein 47	ISACASQWEQLRGLGSNEDGLQKLGSEDVES	GLGS(1)NEDGLQK	S	2	393	8146
Q3TH73_S_504	0	1	0.538693	0.0309382	Ttyh2	Ttyh2_S_504	Q3TH73	504	Q3TH73	Q3TH73	Protein tweety homolog 2	GGNPRYENVPLIGRGSPPPTYSPSMRPTYMS	GS(1)PPPTYSPSMR	S	2	504	6054
E9Q2H1_S_1543	0	1	-0.672114	0.0408682	Ubr5	Ubr5_S_1543	E9Q2H1;A0A2I3BQS6;Q80TP3	1543;1549;1543	E9Q2H1	E9Q2H1	E3 ubiquitin-protein ligase UBR5	SQSSYIIRNPQQRRISQSQPVRGRDEEQDDI	RIS(1)QSQPVR	S	2	1543	1270
E9PV45_S_2559	0	1	-1.09113	0.000759928	Usp24	Usp24_S_2559	E9PV45;B1AY13	2559;2558	E9PV45	E9PV45	Ubiquitin carboxyl-terminal hydrolase;Ubiquitin carboxyl-terminal hydrolase 24	VSNETSTGKTFQRTISAQDTLAYATALLNEK	T(0.007)IS(0.993)AQDTLAYATALLNEK	S	2	2559	2410
A2AI52_S_691	0	1	-0.660806	0.00549411	Usp8	Usp8_S_691	A2AI52;Q80U87	691;680	A2AI52	A2AI52	Ubiquitin carboxyl-terminal hydrolase;Ubiquitin carboxyl-terminal hydrolase 8	PAERDREPSKLKRSYSSPDITQALQEEEKRR	SYS(0.989)S(0.011)PDITQALQEEEK	S	2	691	1945
E9Q6R7_T_1404	0	1	-1.5412	0.0211611	Utrn	Utrn_T_1404	E9Q6R7	1404	E9Q6R7	E9Q6R7		LTLEELRKNVRSQPPTSPEGRATRGGSQMDM	SQPPT(0.5)S(0.5)PEGR	T	2	1404	10671
E9Q6R7_S_1405	0	1	-1.45133	0.0180365	Utrn	Utrn_S_1405	E9Q6R7	1405	E9Q6R7	E9Q6R7		TLEELRKNVRSQPPTSPEGRATRGGSQMDML	SQPPT(0.5)S(0.5)PEGR	S	2	1405	3573
Q923D5_S_237	0	1	0.555248	0.0136818	Wbp11	Wbp11_S_237	Q923D5	237	Q923D5	Q923D5	WW domain-binding protein 11	ALDLPPRRRDEDMLYSPELAQRGHDDDMSST	DEDMLYS(1)PELAQR	S	2	237	8889
P62960_S_311	0	1	-2.19075	0.0113916	Ybx1	Ybx1_S_311	P62960;A2BGG7	311;203	P62960	P62960	Nuclease-sensitive element-binding protein 1	QDGKETKAADPPAENSSAPEAEQGGAE____	AADPPAENS(0.587)S(0.413)APEAEQGGAE	S	2	311	5639
P62960_S_207	0	1	2.0387	5.77293e-05	Ybx1	Ybx1_S_207	P62960;A2BGG7	207;95	P62960	P62960	Nuclease-sensitive element-binding protein 1	PPYYMRRPYARRPQYSNPPVQGEVMEGADNQ	RPQY(0.161)S(0.839)NPPVQGEVMEGADNQGAGEQGR	S	3	207	5645
P63101_S_210	0	1	-0.85631	0.0359332	Ywhaz	Ywhaz_S_210	P63101	210	P63101	P63101	14-3-3 protein zeta/delta	AFDEAIAELDTLSEESYKDSTLIMQLLRDNL	TAFDEAIAELDT(0.051)LS(0.303)EES(0.646)YK	S	2	210	5668
E9Q784_S_242	0	1	-0.558315	0.0438894	Zc3h13	Zc3h13_S_242	E9Q784;A0A2I3BPQ5	242;242	E9Q784	E9Q784		ASSAGKKERKAAVVASPLLDQQRNSKGNQSK	AAVVAS(1)PLLDQQR	S	2	242	3584
Q80YV2_S_62	0	1	-4.00085	0.000134992	Zc3hc1	Zc3hc1_S_62	Q80YV2;H3BKM2;D3Z3D0	62;62;62	Q80YV2	Q80YV2	Nuclear-interacting partner of ALK	TEPKDTAATFQSVDGSPQAEQSPLESTSKEA	DTAATFQS(0.019)VDGS(0.981)PQAEQSPLESTSK	S	2	62	4477
Q80YV2_S_409	0	1	-0.772518	0.0397664	Zc3hc1	Zc3hc1_S_409	Q80YV2;H3BKM2	409;367	Q80YV2	Q80YV2	Nuclear-interacting partner of ALK	SPLRRTKRARLCSSSSSDTSPRSFFDPTSQH	LCS(0.451)S(0.541)S(0.161)S(0.725)S(0.116)DT(0.004)S(0.001)PR	S	2	409	4479
A0A0N4SV80_S_606	0	1	-1.83748	0.00972136	Zfml;Znf638	Zfml_S_606	A0A0N4SV80;E9QML5;Q61464;A0A0N4SV38;A0A0N4SVI8;E9QKZ7;Q3TZK9;A0A0N4SVM8	606;606;606;606;606;606;606;606	A0A0N4SV80	A0A0N4SV80	Zinc finger protein 638	EVTKQKHTETVDKGLSPAQKPKLASGTKPSA	GLS(1)PAQKPK	S	2	606	392
E9Q7S1_S_855	0	1	-1.05849	0.0113682	Zfp106;Znf106	Zfp106_S_855	E9Q7S1;R4GML0;O88466;E9PVH6	855;878;878;89	E9Q7S1	E9Q7S1	Zinc finger protein 106	VSIPSSSGLARKRSLSESSVVMDRAPVYSFF	S(0.001)LS(0.999)ESSVVMDR	S	2	855	3632
Q9DBE5_S_70	0	1	-1.98298	0.000466691	Zfp36	Zfp36_S_70	Q9DBE5;P22893	70;82	Q9DBE5	Q9DBE5	Tristetraprolin	GFAPLAPRPGPELSPSPTSPTATPTTSSRYK	PGPELS(0.015)PS(0.699)PT(0.112)S(0.112)PT(0.02)AT(0.024)PT(0.005)T(0.005)S(0.005)S(0.005)R	S	2	70	5149
A2A485_S_401	0	1	-0.938386	0.00613102	Zmynd8	Zmynd8_S_401	A2A485;Q3UH28;Q3U1M7;A2A483;E9Q8D1;A2A482;A2A484;A2A481;A2A480	401;381;401;406;426;381;410;381;401	A2A485	A2A485		TDKQEKVKLNFDMTASPKILLSKPLLSGGAG	LNFDMTAS(1)PK	S	2	401	1722
A2A485_S_420	0	1	-0.862014	0.0382891	Zmynd8	Zmynd8_S_420	A2A485;Q3UH28;Q3U1M7;A2A483;E9Q8D1;A2A482;A2A484;A2A481;A2A480	420;400;420;425;445;400;429;400;420	A2A485	A2A485		LLSKPLLSGGAGRRISLSDMPRSPTSTNSSV	RIS(1)LSDMPR	S	2	420	1721
Q8R0T2_S_210	0	1	0.912884	0.0373821	Znf768	Znf768_S_210	Q8R0T2;A0A0U1RNU4	210;207	Q8R0T2	Q8R0T2	Zinc finger protein 768	ETQSSKFQEGAEMPLSPEEKNPLSISLGVHP	FQEGAEMPLS(1)PEEK	S	2	210	8543

## Sheet: SuppData4+5
Supplementary Data 4: Pathway analysis of differentially phosphorylated proteins in imBA after 30min vaspin treatment using the KEGG_2019_mouse database.
KEGG 2019 - phosphoproteins with lower abundance in imBA after 30min vaspin treatment (padj.<0.05).
Term	Overlap	P-value	Adjusted P-value	Genes
Longevity regulating pathway	8/102	1.94098e-05	0.00188329	RPTOR;STK11;PRKAA1;HDAC2;IRS1;RB1CC1;IRS2;ADCY6
RNA transport	10/167	1.94154e-05	0.00188329	NUP93;EIF5B;POM121;FXR2;NUP155;ACIN1;EIF3C;SRRM1;EIF4G1;EIF3B
Thermogenesis	11/231	6.21076e-05	0.00322074	RPTOR;PRKAA1;SMARCC2;ADRB3;KDM1A;RPS6KA1;GNAS;FRS2;SOS1;SMARCA2;ADCY6
Neurotrophin signaling pathway	8/121	6.6407e-05	0.00322074	MAP3K3;CAMK2D;IRS1;RPS6KA1;FRS2;BRAF;PSEN1;SOS1
mTOR signaling pathway	8/154	0.000351395	0.0130782	RPTOR;STK11;PRKAA1;IRS1;RPS6KA1;DVL2;BRAF;SOS1
Regulation of lipolysis in adipocytes	5/56	0.000404481	0.0130782	ADRB3;IRS1;GNAS;IRS2;ADCY6
DNA replication	4/35	0.000610766	0.0156528	LIG1;RFC1;SSBP1;MCM2
Autophagy	7/130	0.000663249	0.0156528	RPTOR;STK11;PRKAA1;IRS1;DAPK1;RB1CC1;IRS2
Spliceosome	7/132	0.00072616	0.0156528	SNRNP70;TRA2B;TRA2A;DDX42;DHX16;ACIN1;SRSF10
Insulin signaling pathway	7/139	0.000984418	0.0190977	RPTOR;PRKAA1;IRS1;IRS2;BRAF;SOS1;ACACA
Vasopressin-regulated water reabsorption	4/43	0.00134238	0.0236747	DYNC1H1;DYNC1LI1;GNAS;ADCY6
Mismatch repair	3/22	0.00182405	0.0282887	LIG1;RFC1;SSBP1
Oocyte meiosis	6/116	0.00196878	0.0282887	CAMK2D;RPS6KA1;CDK1;YWHAZ;ANAPC1;ADCY6
Cushing syndrome	7/159	0.00213306	0.0282887	USP8;CAMK2D;APC;DVL2;GNAS;BRAF;ADCY6
Notch signaling pathway	4/49	0.00218727	0.0282887	HDAC2;DVL2;CIR1;PSEN1
Cell cycle	6/123	0.00264364	0.0320542	CDK7;HDAC2;CDK1;YWHAZ;ANAPC1;MCM2
AMPK signaling pathway	6/126	0.0029807	0.0340151	RPTOR;STK11;PRKAA1;IRS1;IRS2;ACACA
GnRH signaling pathway	5/90	0.00342467	0.0349677	MAP3K3;CAMK2D;GNAS;SOS1;ADCY6
Progesterone-mediated oocyte maturation	5/90	0.00342467	0.0349677	RPS6KA1;CDK1;BRAF;ANAPC1;ADCY6
FoxO signaling pathway	6/132	0.00374997	0.0363747	STK11;PRKAA1;IRS1;I
KEGG 2019 - phosphoproteins with lower abundance in imBA after 30min vaspin treatment (padj.<0.05).
Term	Overlap	P-value	Adjusted P-value	Genes
Spliceosome	4/132	0.00203681	0.219976	EFTUD2;SF3B2;SNRPD2;WBP11
IL-17 signaling pathway	3/91	0.00601877	0.248793	HSP90AA1;JUN;CASP8
Basal transcription factors	2/43	0.0131384	0.248793	TAF12;GTF2F1
Apoptosis	3/141	0.0196229	0.248793	JUN;CASP8;SPTAN1
Fluid shear stress and atherosclerosis	3/143	0.0203591	0.248793	HSP90AA1;JUN;SUMO1
Pathways in cancer	6/535	0.0213809	0.248793	HSP90AA1;JUN;CASP8;APC;MAX;PML
Regulation of lipolysis in adipocytes	2/56	0.0216619	0.248793	IRS2;PLIN1
Supplementary Data 5: Kinases with differentially phosphorylated sites (p<0.05) in imBA after 30min vaspin treatment.
Kinase	log2(FC)	Site
MYLK	1.74775	Mylk_S_1807
PRKAR1A	0.704952	Prkar1a_S_83
STK11 / LKB1	-0.469149	Stk11_S_31
RIPK1	-0.600912	Ripk1_S_254
PRKRA	-0.731529	Prkra_S_18
PRKAA1 / AMPKA1	-0.800233	Prkaa1_S_487
MAP3K3	-0.946821	Map3k3_S_340
LATS1	-1.06239	Lats1_S_612
BRAF	-1.064	Braf_S_713
BRAF	-1.15745	Braf_S_430
CDK7	-1.34762	Cdk7_T_133
SRPK2	-1.39451	Srpk2_S_488
DAPK1	-1.53495	Dapk1_S_333
MAP4K5	-1.62118	Map4k5_S_268
MAP3K3	-1.68089	Map3k3_S_176
CDK1	-1.72867	Cdk1_Y_15
RPS6KA1	-1.76987	Rps6ka6_T_231
PI4K2A	-1.78753	Pi4k2a_S_462
CDK7	-1.9744	Cdk7_S_127
CAMK2D	-2.02871	Camk2d_T_331
MAP3K3	-2.25112	Map3k3_S_175
KSR1	-2.73215	Ksr1_S_436

## Sheet: SuppData6
Supplementary Data 6: Proteomics, differentially abundant proteins in control and 6 h vaspin-treated imBA with padj.<0.05.
	06h_imBA	06h_imBA_pvalue	Description	Genes
P54923	-0.80018	0.000399014	[Protein ADP-ribosylarginine] hydrolase OS	Adprh
Q8VED5	-0.710023	0.0192308	Keratin, type II cytoskeletal 79 OS	Krt79
Q8BKX1	-0.709803	0.0214966	Brain-specific angiogenesis inhibitor 1-associated protein 2 OS	Baiap2
P02802	-0.704963	0.000313864	Metallothionein-1 OS	Mt1
B1AUX2	-0.677009	0.0464071	Host cell factor 1 OS	Hcfc1
P08730	-0.67472	0.0369023	Keratin, type I cytoskeletal 13 OS	Krt13
P28867	-0.630953	0.000212287	Protein kinase C delta type OS	Prkcd
O70589	-0.459882	0.00439255	Peripheral plasma membrane protein CASK OS	Cask
Q7TMB8	-0.449783	0.0247823	Cytoplasmic FMR1-interacting protein 1 OS	Cyfip1
Q9DC71	-0.448223	0.0311862	28S ribosomal protein S15, mitochondrial OS	Mrps15
Q91VT4	-0.428219	0.00307616	Carbonyl reductase family member 4 OS	Cbr4
Q60790	-0.418997	0.0376124	Ras GTPase-activating protein 3 OS	Rasa3
Q9WTX6	-0.410925	0.0393328	Cullin-1 OS	Cul1
O88967	-0.403279	0.0494799	ATP-dependent zinc metalloprotease YME1L1 OS	Yme1l1
Q9CQW9	-0.398042	0.01795	Interferon-induced transmembrane protein 3 OS	Ifitm3
Q9D6J5	-0.397414	0.00124327	NADH dehydrogenase [ubiquinone] 1 beta subcomplex subunit 8, mitochondrial OS	Ndufb8
P98156	-0.395605	0.0080476	Very low-density lipoprotein receptor OS	Vldlr
E9PXC0	-0.387553	9.64125e-06	Signal recognition particle 54 kDa protein OS	Srp54c
Q9CXW3	-0.383795	0.0167441	Calcyclin-binding protein OS	Cacybp
Q9D0M5	-0.365113	0.049091	Dynein light chain 2, cytoplasmic OS	Dynll2
D3Z312	-0.363697	0.0396391	Tumor necrosis factor alpha-induced protein 8 OS	Tnfaip8
P61957	-0.355731	0.033867	Small ubiquitin-related modifier 2 OS	Sumo2
Q9CWL8	-0.341424	0.0357998	Beta-catenin-like protein 1 OS	Ctnnbl1
P84096	-0.341129	0.0497752	Rho-related GTP-binding protein RhoG OS	Rhog
P48771	-0.3378	0.006876	Cytochrome c oxidase subunit 7A2, mitochondrial OS	Cox7a2
Q8CGF7	-0.33712	0.0189376	Transcription elongation regulator 1 OS	Tcerg1
Q8BYB9	-0.335832	0.0411763	Protein O-glucosyltransferase 1 OS	Poglut1
Q8R0X7	-0.319865	0.00800547	Sphingosine-1-phosphate lyase 1 OS	Sgpl1
Q8BUE4	-0.309234	0.0161437	Apoptosis-inducing factor 2 OS	Aifm2
P52503	-0.298271	0.00264671	NADH dehydrogenase [ubiquinone] iron-sulfur protein 6, mitochondrial OS	Ndufs6
A2ADH1	-0.295388	0.0439851	Magnesium transporter protein 1 OS	Magt1
Q9CQ91	-0.295193	0.00760369	NADH dehydrogenase [ubiquinone] 1 alpha subcomplex subunit 3 OS	Ndufa3
Q7TMF3	-0.293655	0.0193374	NADH dehydrogenase [ubiquinone] 1 alpha subcomplex subunit 12 OS	Ndufa12
Q9JKC8	-0.284402	0.000545788	AP-3 complex subunit mu-1 OS	Ap3m1
Q99LJ6	-0.280809	0.0114719	Glutathione peroxidase 7 OS	Gpx7
P28667	-0.277422	0.028758	MARCKS-related protein OS	Marcksl1
Q8CCK0	-0.276594	0.0425632	Core histone macro-H2A.2 OS	H2afy2
Q9CQW1	-0.272903	0.0462039	Synaptobrevin homolog YKT6 OS	Ykt6
Q9CQ10	-0.263816	0.00100496	Charged multivesicular body protein 3 OS	Chmp3
Q9ERG0	-0.257963	0.00408365	LIM domain and actin-binding protein 1 OS	Lima1
Q68FL4	-0.242042	0.00855355	Putative adenosylhomocysteinase 3 OS	Ahcyl2
Q9WTK3	-0.230979	0.0420024	Glycosylphosphatidylinositol anchor attachment 1 protein OS	Gpaa1
Q8N7N5	-0.225853	0.00102661	DDB1- and CUL4-associated factor 8 OS	Dcaf8
O08734	-0.216352	0.0452521	Bcl-2 homologous antagonist/killer OS	Bak1
Q8K370	-0.211494	0.00240637	Acyl-CoA dehydrogenase family member 10 OS	Acad10
Q99KP6	-0.208957	0.00944318	Pre-mRNA-processing factor 19 OS	Prpf19
Q6PGB6	-0.208916	0.000755501	N-alpha-acetyltransferase 50 OS	Naa50
Q9Z2M7	-0.204681	0.0393704	Phosphomannomutase 2 OS	Pmm2
Q9DAK9	-0.204522	0.000390114	14 kDa phosphohistidine phosphatase OS	Phpt1
G3UXL2	-0.199291	0.00760835	Phosphoribosyl pyrophosphate synthetase 1-like 3 OS	Prps1l3
Q9CR68	-0.197751	0.024362	Cytochrome b-c1 complex subunit Rieske, mitochondrial OS	Uqcrfs1
Q8BTS4	-0.194723	0.00159232	Nuclear pore complex protein Nup54 OS	Nup54
A2AEM2	-0.187883	0.00328502	Chloride channel CLIC-like 1, isoform CRA_a OS	Clcc1
Q9CXW2	-0.186925	0.00422083	28S ribosomal protein S22, mitochondrial OS	Mrps22
O70492	-0.184788	0.00706321	Sorting nexin-3 OS	Snx3
P50543	-0.183268	0.0347511	Protein S100-A11 OS	S100a11
Q3TCU5	-0.181481	0.0258441	Tapasin OS	Tapbp
Q9CXW4	-0.180953	0.0434457	60S ribosomal protein L11 OS	Rpl11
Q9R112	-0.153515	0.00434057	Sulfide:quinone oxidoreductase, mitochondrial OS	Sqor
P50172	-0.148185	0.0328344	Corticosteroid 11-beta-dehydrogenase isozyme 1 OS	Hsd11b1
E9PXU2	-0.145	0.00812321	Disintegrin and metalloproteinase domain-containing protein 17 OS	Adam17
Q9ES97	-0.143516	0.0442618	Reticulon-3 OS	Rtn3
Q9Z315	-0.142734	0.00374463	U4/U6.U5 tri-snRNP-associated protein 1 OS	Sart1
Q8QZY6	-0.139308	0.0304991	Tetraspanin-14 OS	Tspan14
Q3ULW8	-0.138087	0.0304343	Protein mono-ADP-ribosyltransferase PARP3 OS	Parp3
Q9QWR8	-0.13501	0.00120685	Alpha-N-acetylgalactosaminidase OS	Naga
Q69ZQ1	-0.134046	0.0283749	Myogenesis-regulating glycosidase OS	Myorg
Q9CW03	-0.133833	0.0296593	Structural maintenance of chromosomes protein 3 OS	Smc3
Q8BGC0	-0.13196	0.0199412	HIV Tat-specific factor 1 homolog OS	Htatsf1
P51410	-0.131943	0.0405213	60S ribosomal protein L9 OS	Rpl9
G5E924	-0.124652	0.0147458	Heterogeneous nuclear ribonucleoprotein L (Fragment) OS	Hnrnpl
Q8VCW8	-0.124558	0.0456986	Medium-chain acyl-CoA ligase ACSF2, mitochondrial OS	Acsf2
B2RY56	-0.12118	0.0355638	RNA-binding protein 25 OS	Rbm25
Q3U741	-0.117751	0.00076037	DEAD (Asp-Glu-Ala-Asp) box polypeptide 17, isoform CRA_a OS	Ddx17
P15306	-0.116896	0.0402424	Thrombomodulin OS	Thbd
Q9CPV4	-0.11604	0.0174772	Glyoxalase domain-containing protein 4 OS	Glod4
Q9CVB6	-0.114412	0.0103485	Actin-related protein 2/3 complex subunit 2 OS	Arpc2
Q99KH8	-0.109219	0.0463602	Serine/threonine-protein kinase 24 OS	Stk24
P35550	-0.108597	0.0384443	rRNA 2'-O-methyltransferase fibrillarin OS	Fbl
Q8BMF4	-0.10818	0.0496618	Dihydrolipoyllysine-residue acetyltransferase component of pyruvate dehydrogenase complex, mitochondrial OS	Dlat
Q8JZQ2	-0.0980495	0.0210065	AFG3-like protein 2 OS	Afg3l2
Q9ERE7	-0.0881183	0.0461075	LRP chaperone MESD OS	Mesd
Q8BH95	-0.0843229	0.0128301	Enoyl-CoA hydratase, mitochondrial OS	Echs1
Q91YR7	-0.076911	0.00664175	Pre-mRNA-processing factor 6 OS	Prpf6
Q9WTM5	-0.0759437	0.00444285	RuvB-like 2 OS	Ruvbl2
Q8JZZ5	-0.0630516	0.0187123	Phosphatidylinositol transfer protein beta isoform OS	Pitpnb
O08529	-0.0559255	0.044411	Calpain-2 catalytic subunit OS	Capn2
Q3THS6	-0.0479053	0.000111637	S-adenosylmethionine synthase isoform type-2 OS	Mat2a
P80313	0.0372723	0.0141646	T-complex protein 1 subunit eta OS	Cct7
Q9D0F9	0.0513738	0.00809473	Phosphoglucomutase-1 OS	Pgm1
P28271	0.0626732	0.0021756	Cytoplasmic aconitate hydratase OS	Aco1
P19096	0.0650893	0.0453476	Fatty acid synthase OS	Fasn
Q9JMG7	0.066378	0.0115602	Hepatoma-derived growth factor-related protein 3 OS	Hdgfl3
Q9DBL1	0.0722134	0.0264987	Short/branched chain specific acyl-CoA dehydrogenase, mitochondrial OS	Acadsb
A6ZI44	0.0851168	0.047757	Fructose-bisphosphate aldolase OS	Aldoa
P51807	0.0868356	0.0466151	Dynein light chain Tctex-type 1 OS	Dynlt1
K9J7B2	0.0905211	5.25038e-05	UDP-glucuronosyltransferase OS	Ugt1a6b
P23780	0.093299	0.0374168	Beta-galactosidase OS	Glb1
Q9DBF1	0.096949	0.0379106	Alpha-aminoadipic semialdehyde dehydrogenase OS	Aldh7a1
F8WID5	0.0983802	0.00117928	Tropomyosin alpha-1 chain OS	Tpm1
P62315	0.100012	0.0375609	Small nuclear ribonucleoprotein Sm D1 OS	Snrpd1
Q8BWT1	0.103525	0.0453893	3-ketoacyl-CoA thiolase, mitochondrial OS	Acaa2
E0CZF0	0.106357	0.00154648	Essential MCU regulator, mitochondrial OS	Smdt1
O70152	0.106942	0.0141631	Dolichol-phosphate mannosyltransferase subunit 1 OS	Dpm1
P62301	0.107352	0.0440027	40S ribosomal protein S13 OS	Rps13
G3X8T3	0.108879	0.0193454	Carboxypeptidase OS	Ctsa
Q99J56	0.109538	0.000572178	Derlin-1 OS	Derl1
Q91XH5	0.11135	0.0277024	Sepiapterin reductase OS	Spr
Q9D0M3	0.11705	0.00272795	Cytochrome c1, heme protein, mitochondrial OS	Cyc1
Q9DBJ1	0.117208	0.0329142	Phosphoglycerate mutase 1 OS	Pgam1
O35381	0.121732	0.0291845	Acidic leucine-rich nuclear phosphoprotein 32 family member A OS	Anp32a
P08228	0.125133	0.0446004	Superoxide dismutase [Cu-Zn] OS	Sod1
Q9D1Q6	0.125335	0.015022	Endoplasmic reticulum resident protein 44 OS	Erp44
P47934	0.128779	0.0334727	Carnitine O-acetyltransferase OS	Crat
O55029	0.135157	0.0268092	Coatomer subunit beta' OS	Copb2
Q9ET22	0.136794	0.043518	Dipeptidyl peptidase 2 OS	Dpp7
Q8BVE3	0.141584	0.0498614	V-type proton ATPase subunit H OS	Atp6v1h
Q99KJ8	0.14179	0.0228064	Dynactin subunit 2 OS	Dctn2
Q3TVK3	0.142987	0.00257164	Aspartyl aminopeptidase OS	Dnpep
O55234	0.143776	0.0419039	Proteasome subunit beta type-5 OS	Psmb5
P15105	0.145524	0.00105019	Glutamine synthetase OS	Glul
Q64191	0.151467	0.0452544	N(4)-(beta-N-acetylglucosaminyl)-L-asparaginase OS	Aga
Q8QZT1	0.153658	0.0169477	Acetyl-CoA acetyltransferase, mitochondrial OS	Acat1
Q8C3X2	0.160289	0.0247776	Coiled-coil domain-containing protein 90B, mitochondrial OS	Ccdc90b
Q8VEB4	0.160651	0.0493685	Group XV phospholipase A2 OS	Pla2g15
Q61187	0.161212	0.00811613	Tumor susceptibility gene 101 protein OS	Tsg101
Q6P1F6	0.161464	0.0305309	Serine/threonine-protein phosphatase 2A 55 kDa regulatory subunit B alpha isoform OS	Ppp2r2a
E9PUQ5	0.169251	0.0312577	Golgin subfamily A member 2 OS	Golga2
E9PUH7	0.172132	0.0410143	Nuclear factor 1 OS	Nfix
Q3U422	0.172734	0.0335405	NADH dehydrogenase [ubiquinone] flavoprotein 3, mitochondrial OS	Ndufv3
H3BJW3	0.173399	0.000676866	Cleavage and polyadenylation-specificity factor subunit 6 OS	Cpsf6
E9Q454	0.173499	0.0224813	Tropomyosin alpha-1 chain OS	Tpm1
Q9CWZ3	0.183327	0.00279483	RNA-binding protein 8A OS	Rbm8a
Q9D554	0.183781	0.0220197	Splicing factor 3A subunit 3 OS	Sf3a3
Q9JLV1	0.189797	0.0335761	BAG family molecular chaperone regulator 3 OS	Bag3
Q8CCH2	0.189907	1.50916e-05	NHL repeat-containing protein 3 OS	Nhlrc3
A2AR02	0.190378	0.0418786	Peptidyl-prolyl cis-trans isomerase G OS	Ppig
P0C0S6	0.196898	0.0400205	Histone H2A.Z OS	H2az1
Q99LP6	0.200646	0.0204958	GrpE protein homolog 1, mitochondrial OS	Grpel1
O35344	0.205204	0.0407769	Importin subunit alpha-4 OS	Kpna3
O35215	0.209615	0.0344999	D-dopachrome decarboxylase OS	Ddt
Q9DB20	0.21056	0.0201645	ATP synthase subunit O, mitochondrial OS	Atp5po
Q8BMA6	0.210704	0.0361895	Signal recognition particle subunit SRP68 OS	Srp68
A0A0N4SW28	0.210886	0.0462532	Guanine nucleotide-binding protein subunit gamma OS	Gng12
Q9QYC0	0.214148	0.0236297	Alpha-adducin OS	Add1
P58871	0.214721	0.0329776	182 kDa tankyrase-1-binding protein OS	Tnks1bp1
E9Q9H0	0.217954	0.016833	Disks large homolog 1 OS	Dlg1
Q8BTZ7	0.219145	0.00428421	Mannose-1-phosphate guanyltransferase beta OS	Gmppb
Q91WU0	0.220882	0.0274471	Carboxylesterase 1F OS	Ces1f
A0A0R4J079	0.221184	0.0282892	Acyl-Coenzyme A binding domain containing 3, isoform CRA_b OS	Acbd3
A0A0U1RNP7	0.221932	0.0474418	Perilipin-1 (Fragment) OS	Plin1
Q9D0T1	0.223934	0.00419812	NHP2-like protein 1 OS	Snu13
P56564	0.224253	0.0329374	Excitatory amino acid transporter 1 OS	Slc1a3
Q6P9Q4	0.226813	0.0409806	FH1/FH2 domain-containing protein 1 OS	Fhod1
Q9CQF4	0.229196	0.022157	Mitochondrial transcription rescue factor 1 OS	Mtres1
Q05D44	0.238754	0.0179631	Eukaryotic translation initiation factor 5B OS	Eif5b
P32883	0.246789	0.000220994	GTPase KRas OS	Kras
P62852	0.247553	0.0316686	40S ribosomal protein S25 OS	Rps25
Q8BG51	0.24971	0.0388566	Mitochondrial Rho GTPase 1 OS	Rhot1
F8VQC7	0.250496	0.00398588	Kinectin OS	Ktn1
Q91VR2	0.252336	0.00798134	ATP synthase subunit gamma, mitochondrial OS	Atp5f1c
P02340	0.252804	0.0289268	Cellular tumor antigen p53 OS	Tp53
Q9ER41	0.261203	0.0129123	Torsin-1B OS	Tor1b
P61967	0.262946	0.0231334	AP-1 complex subunit sigma-1A OS	Ap1s1
P11031	0.263535	0.0445513	Activated RNA polymerase II transcriptional coactivator p15 OS	Sub1
P63325	0.264187	0.000961322	40S ribosomal protein S10 OS	Rps10
O35643	0.266051	0.00122478	AP-1 complex subunit beta-1 OS	Ap1b1
Q9ES56	0.272247	0.00177081	Trafficking protein particle complex subunit 4 OS	Trappc4
Q8K299	0.284512	0.0112821	Scavenger receptor class A member 5 OS	Scara5
Q9JHS3	0.28826	0.0331819	Ragulator complex protein LAMTOR2 OS	Lamtor2
Q8K274	0.294535	0.0295752	Ketosamine-3-kinase OS	Fn3krp
Q9D7S7	0.295895	2.70326e-05	60S ribosomal protein L22-like 1 OS	Rpl22l1
D3YY09	0.299176	0.0219065	Dr1-associated corepressor OS	Drap1
Q3TYT1	0.305443	0.00785954	5-demethoxyubiquinone hydroxylase, mitochondrial OS	Coq7
Q9CZX7	0.305769	0.000195513	Type 2 phosphatidylinositol 4,5-bisphosphate 4-phosphatase OS	Pip4p2
P27601	0.306359	0.00412512	Guanine nucleotide-binding protein subunit alpha-13 OS	Gna13
Q3TC93	0.309457	0.019261	HCLS1-binding protein 3 OS	Hs1bp3
Q8R404	0.316427	0.0200346	MICOS complex subunit MIC13 OS	Micos13
Q9JKY7	0.317609	0.0102999	Cytochrome P450 CYP2D22 OS	Cyp2d22
Q8VCV2	0.31946	0.0396579	Ndrg3 protein OS	Ndrg3
A0A087WQH8	0.320411	0.00478675	Probable UDP-sugar transporter protein SLC35A4 OS	Slc35a4
Q8BGX2	0.33616	0.00885586	Mitochondrial import inner membrane translocase subunit Tim29 OS	Timm29
Q9Z1P8	0.34536	0.0285477	Angiopoietin-related protein 4 OS	Angptl4
Q8C0N2	0.356683	0.00528075	Glycerol-3-phosphate acyltransferase 3 OS	Gpat3
Q6NTA4	0.359383	0.000164739	Ras-related GTP-binding protein B OS	Rragb
Q8CI78	0.370143	0.0135707	Required for meiotic nuclear division protein 1 homolog OS	Rmnd1
Q80ZX0	0.371415	0.0005792	Sec24-related gene family, member B (S. cerevisiae) OS	Sec24b
Q9WVB4	0.37878	6.74147e-05	Slit homolog 3 protein OS	Slit3
A0A0R4J0K1	0.380953	0.0148937	Selenoprotein F OS	Selenof
E9Q5D9	0.391493	0.00498279	Insulin-like growth factor-binding protein 7 OS	Igfbp7
A2A4P4	0.395391	0.0055922	Predicted gene, 27029 OS	Gm27029
C0HKE5	0.410162	0.0354378	Histone H2A type 1-G OS	H2ac11
Q9JKL4	0.437628	0.0411772	NADH dehydrogenase [ubiquinone] 1 alpha subcomplex assembly factor 3 OS	Ndufaf3
Q8K2T1	0.44493	0.00970491	NmrA-like family domain-containing protein 1 OS	Nmral1
Q91XA2	0.45794	0.033659	Golgi membrane protein 1 OS	Golm1
Q7TMR0	0.466221	0.0319074	Lysosomal Pro-X carboxypeptidase OS	Prcp
Q8CGP7	0.480136	0.0459193	Histone H2A type 1-K OS	H2ac15
Q3UGB5	0.52734	0.0367453	DAZ associated protein 1, isoform CRA_b OS	Dazap1
Q64523	0.585036	0.0274246	Histone H2A type 2-C OS	Hist2h2ac
P27661	0.589131	0.0285705	Histone H2AX OS	H2afx

## Sheet: SuppData7
Supplementary Data 7: Pathway analysis of proteins with significantly altered abundance in imBA after 6h vaspin treatment using the KEGG_2019_mouse database.
KEGG 2019 - proteins with higher abundance in imBA after 6h vaspin treatment (padj.<0.05).
Term	Overlap	P-value	Adjusted P-value	Odds Ratio	Combined Score	Genes
Lysosome	7/124	5.91456e-06	0.000987731	11.3744	136.926	PLA2G15;CTSA;GLB1;AP1B1;AP1S1;ATP6V1H;AGA
Fatty acid degradation	4/50	0.000169989	0.0141941	16.126	139.97	ACAA2;ALDH7A1;ACADSB;ACAT1
Valine, leucine and isoleucine degradation	4/56	0.000264263	0.0147106	14.261	117.49	ACAA2;ALDH7A1;ACADSB;ACAT1
Glycolysis / Gluconeogenesis	4/67	0.000526263	0.0219715	11.7644	88.818	PGAM1;ALDOA;ALDH7A1;PGM1
Glyoxylate and dicarboxylate metabolism	3/31	0.000667782	0.0223039	19.7034	144.062	ACO1;GLUL;ACAT1
KEGG 2019 - proteins with lower abundance in imBA after 6h vaspin treatment (padj.<0.05).
Term	Overlap	P-value	Adjusted P-value	Odds Ratio	Combined Score	Genes
Alzheimer disease	9/175	7.72401e-08	8.49641e-06	13.5515	221.924	RTN3;ADAM17;NDUFB8;NDUFA12;NDUFS6;NDUFA3;CAPN2;UQCRFS1;COX7A2
Spliceosome	6/132	2.56534e-05	0.00102403	11.4901	121.46	TCERG1;SART1;RBM25;PRPF6;PRPF19;CTNNBL1
Oxidative phosphorylation	6/134	2.79282e-05	0.00102403	11.3095	118.589	NDUFB8;NDUFA12;NDUFS6;NDUFA3;UQCRFS1;COX7A2
Parkinson disease	6/144	4.18633e-05	0.00115124	10.4846	105.697	NDUFB8;NDUFA12;NDUFS6;NDUFA3;UQCRFS1;COX7A2
Non-alcoholic fatty liver disease (NAFLD)	6/151	5.45781e-05	0.00120072	9.97494	97.9128	NDUFB8;NDUFA12;NDUFS6;NDUFA3;UQCRFS1;COX7A2
Huntington disease	6/192	0.000204195	0.00374358	7.76003	65.9326	NDUFB8;NDUFA12;NDUFS6;NDUFA3;UQCRFS1;COX7A2
Thermogenesis	6/231	0.000547701	0.00860673	6.40228	48.0797	NDUFB8;NDUFA12;NDUFS6;NDUFA3;UQCRFS1;COX7A2
