# Supplementary material for: Inhibition of adipocyte lipolysis by vaspin impairs thermoregulation in vivo
Source: Nat Commun. 2025 Dec 10;16:11075. doi: 10.1038/s41467-025-66950-y (PMC12698850; doi:10.1038/s41467-025-66950-y)
Supplement: Supplementary file 6 — Source data File [file 41467_2025_66950_MOESM6_ESM.xlsx]

## Sheet: Fig 1
	1A
	Serum human Vaspin (ng/ml)
				WT	VasTg		Unpaired t test
				3.2	224.472		pvalue	<0.001
				1.30594	222.8
				1.51547	208.234
				5.21036	199.101
				1.30594	189.751
				6.10382	313.327
	1B - Fed
	Body temperature (°C)																			2way Anova + Šídák's multiple comparisons test
			hours	WT							VasTg									pvalue
			0	37.4	37.3	37.3	37.7	37.6	37.4	37.7	37.2	36.6	37.3	36.7	36.9	37.3	37.6	37	37.4	0.72
			1	37.1	36.9	37.6	37.8	37.6	37.7	37.5	36.9	36.9	36.5	36.8	37.7	37.6	37.7	37.2	37.5	>0.99
			2	36.6	36.3	36.9	37.6	37	36.9	37.2	35.7	36.3	35.2	35.3	36.6	36.6	37.2	36.2	37.1	0.23
			3	36.1	35.8	36.9	37.5	36.8	37.1	37.4	35.7	35.9	35.7	35.2	36.7	36.1	36	36.4	36.9	0.21
			4	36.6	35.5	36.8	37.2	36.6	36.5	36.8	35.1	35.6	34.8	35.6	34.4	34.8	35.8	36.4	36.3	0.004
			5	36.1	36	36.9	37.1	37	37	37.1	35.8	36.5	35.7	36.2	36.4	36.7	36.5	36.2	36	0.53
	1C - Fasted
	Body temperature (°C)																		2way Anova + Šídák's multiple comparisons test
			hours	WT							VasTg								pvalue
			0	37.2	37.5	36.3	37	37.6	37.2	37.9	37.2	37.2	36.8	36.8	36.2	37.3	36.4	36.5	0.66
			1	36	35.6	36.5	36.4	36.7	36.4	36.9	36.6	35	34.9	36	36.6	36.3	36.6	35.9	0.82
			2	35.8	35.2	35.8	36.1	36.7	35.6	35.6	35.3	33.3	33.9	34.6	35.5	35.4	35.9	35.3	0.03
			3	35.2	35.2	35.3	36.3	36.4	34.8	35.1	35	33.5	33.7	34.9	33.8	34.2	34.7	34.1	0.001
			4	35.7	35.5	35.7	36.1	36.5	35.4	34.5	35.3	33.3	34	34.5	33.7	33.6	33.3	33.6	<0.001
			5	36.2	35.4	36.6	36.1	36.5	36.3	34.7	34.8	33.6	34.7	34.3	34.5	34.7	34.2	35.5	<0.001
	1D		WT	VasTg		Unpaired t test
	Serum after 4h cold NEFA (µmol/L)		574	319		pvalue	0.0178
			784	424
			874	474
			514	259
	1E - Fed/Fasted
	Blood glucose (mmol/l)		hours	WT - fed				VasTg - fed				WT - fasted				VasTg - fasted
			0	6.4	7.7	6.3	7.3	6.8	5.1	4.9	7.4	7.1	5.8	4.6	6.2	6.8	6.4	7.2	5.1
			6	9.7	9.7	7	7.7	10.4	8.7	8.2	9.1	8.3	8.3	8.6	7.9	8.2	7.9	10.1	8.1
	1F
	Serum human Vaspin (ng/ml)		30°C	23°C	6h 8°C	1wk 8°C		2way Anova + Dunnett's multiple comparisons test
			291.914	200.6	224.472	387.887		pvalue
			294.464	180.76	222.8	342.691		30°C vs. 23°C		<0.001
			300.436	183.13	208.234	360.117		30°C vs. 6h 8°C		0.005
			238.481	192.12	199.101	287.254		30°C vs. 1wk 8°C		0.65
			305.58	160.28	189.751	377.342
			407.843	249.05	313.327
			421.01
																								2way Anova + Uncorrected Fisher's LSD
	1H		gene	WT										VasTg										pvalue
	BAT mRNA expression		Ucp1	0.890276	0.964146	1.17473	0.970852							0.871954	1.09986	0.470519	1.21615							0.74
			Dio2	1.00092	0.868338	1.17392	0.956826	0.89588		0.57092	1.15779	2.19827	0.88969	0.740375	1.30254	0.475108	1.03982	0.73784	0.25906	0.49702	0.76121		0.60139	0.04
			Acly	1.33677	0.506542	1.35074	0.805945	1.52109		1.6703	0.57042		0.88583	0.475907	1.24725	0.378602	0.739054	0.40056		0.95933	0.98289	0.42783		0.04
			Fasn	1.6164		1.09261	0.825183	0.99502	0.98132	0.65194	1.20397	0.95119	1.21656	0.34936	1.04087	0.266607	0.618903	1.09263	0.49751	0.94135	0.80263		0.60408	0.04
			Glut1					1.34545	0.66577	1.31776	1.07407	0.75424	0.8427					1.99045	2.93446	3.39425	1.96986		1.52953	<0.001
			Glut4					0.72951	1.32869	0.90125	0.88271	1.13682	1.02102					0.7983	0.92659	0.58035	0.94935		0.78731	0.39
																						2way Anova + Uncorrected Fisher's LSD
	1I		gene	WT								VasTg										pvalue
	Muscle mRNA expression		Atp1a2	0.586449	1.338	1.07555	1.24047	1.14147	0.662454	1.42493	0.530672		1.20587	1.34731	1.55302	1.49577	1.77263	1.27978	1.21495	1.4803	2.25151	0.02
			Gdp2	0.99068	0.987252	1.02207	1.62784	1.08145	0.501028	1.40733	0.382349	1.60936	1.4656	1.89407	1.11457	1.6166	1.91582	1.59434	0.53513	1.11958	1.3736	0.04
			Glut1	0.592531	1.19331	1.21416	1.23471	1.36526	0.811789	1.14407	0.444168		0.829298	0.913808	1.52094	1.2093	2.07653	1.26066	1.32333	1.8203	1.68083	0.06
			Ppard	0.741774	1.2092	1.04903	1.53201	1.20199	0.685594	1.11375	0.466654		1.28258	1.73394	1.4682	1.46452	2.07114	1.5642	1.26175	1.40974	1.63063	0.01
			Ryr1	0.630142	1.4081	0.96176	1.77348	0.966997	0.467029	1.41577	0.376725		1.87742	2.34364	1.77614	2.57859	4.04625	2.60554	1.14996	1.73097	1.48615	<0.001
			Serca2b	1.34328	0.624494	1.03223							0.692919	0.63983	0.470009							0.27
			Ucp3	0.681799	1.29902	1.01919	1.98588	1.12879	0.498194	0.904241	0.482894		1.10375	1.85628	1.53945	1.27879	1.18491	1.1094	0.870417	1.1686	1.02796	0.27
																				2way Anova + Šídák's multiple comparisons test
	1K - fasted		hours	PBS								i.p. Vaspin								pvalue
	Body temperature (°C)		0	38.7	38.1	38.1	38.2	37.4	37.7	38.1	38.1	38.5	38.2	38	38.6	38	38.6	38.3	36.8	0.93
			6	36.2	36.4	37.2	36.8	36	36.6	36.7	36.8	34.9	35.8	36.1	35.9	36	35.8	36.2	35.9	0.004
	1M			PBS	i.p. Vaspin		Unpaired t test
	BAT Temperature (°C)			36.9267	37.1367		pvalue	0.05
				38.0067	37.0667
				37.4933	36.79
				36.7933	36.6267
				36.2833	35.75
				37.6467	35.1333
				36.8667	35.9533
	1N
	Tail Temperature (°C)			PBS	i.p. Vaspin		Unpaired t test
				23.3667	17.1533		pvalue	0.04
				22.0833	20.55
				20.37	16.51
				21.8933	19.9667
				20.25	19.1167
				19.31	16.7233
				18.4933	20.7833
																				2way Anova + Šídák's multiple comparisons test
	1O		hours	PBS								i.p. Vaspin								pvalue
	Blood glucose (mmol/l)		0	4.4	4.9	6	5.1	6.3	5.3	4.7	4.9	6	4.9	5.1	5.3	4.9	4.9	5.2	5.1	>0.99
			6	6.4	6.9	6.7	5.8	7.1	7.3	6.2	7.7	4.5	5.4	4.9	5.8	5.9	7.3	5.8	6.5	0.01

## Sheet: Fig 2
	2B
	Phosphoproteome
	-log10 p-value		down
		Longevity regulating pathway	2.72508
		RNA transport	2.72508
		Thermogenesis	2.49204
		Neurotrophin signaling pathway	2.49204
		mTOR signaling pathway	1.88345
		Regulation of lipolysis in adipocytes	1.88345
		DNA replication	1.80541
		Autophagy	1.80541
		Spliceosome	1.80541
		Insulin signaling pathway	1.71902
	2C
	Proteome 6h
	-log10 p-value		up	down
		Lysosome	3.00524
		Fatty acid degradation	1.84789
		Valine, leucine and isoleucine degradation	1.83237
		Glycolysis / Gluconeogenesis	1.65814
		Glyoxylate and dicarboxylate metabolism	1.65162
		Alzheimer disease		5.07058
		Spliceosome		2.98969
		Oxidative phosphorylation		2.98969
		Parkinson disease		2.93883
		Non-alcoholic fatty liver disease (NAFLD)		2.92056
		Huntington disease		2.42671
		Thermogenesis		2.06516
	2D
	imBA pPKA substrates
	2E
	imBA pPKA substrates
	2F		control			Vaspin (0.5µg/ml)				2way Anova + Tukey's multiple comparisons test
	imBA pPKA substrates	- CL	0.761288	1.10155	1.13716	1.02395	0.957239	0.906671		pvalue
		+ CL	2.04783	2.13319	2.32398	1.58733	1.57985	1.21781		control vs Vaspin	-CL vs -CL		>0.99
											+CL vs +CL		0.004
										-CL vs +CL	control vs control		<0.001
											Vaspin vs Vaspin		0.03
			control		Vaspin (0.5µg/ml)		1way Anova + Tukey's multiple comparisons test
	2G		- CL	+ CL	+ CL		pvalue
	imBA NEFA (µmol/l)		72	602	425.333		control	-CL vs +CL	<0.001
			62	758.667	402		control vs Vaspin	-CL vs +CL	<0.001
			65.3333	668.667	422			+CL vs +CL	<0.001
			62	628.667	418.667
			62	642	425.333
			58.6667	755.333	398.667
	2H
	primary brown adipocytes
	2I	pPKA substrates	CL	WT			VasTg				2way Anova + Uncorrected Fisher's LSD
			-	0.827754	1.01932	1.15292	1.05453	1.06806	1.03321		pvalue		pPKa substrates	pHSL/HSL
			+	1.6983	1.59307	1.74055	1.43207	1.3131	1.19343		WT vs VasTg	-CL vs -CL	0.57	0.98
												+CL vs +CL	0.003	<0.001
		pHSL/HSL	CL	WT			VasTg				-CL vs +CL	WT vs WT	<0.001	<0.001
			-	1.67333	0.437666	0.889004	0.800676	0.449741	0.311624			VasTg vs VasTg	0.02	0.004
			+	211.979	176.754	159.907	88.4122	107.438	32.2334
	2J		WT						VasTg							2way Anova + Tukey's multiple comparisons test
	NEFA (µmol/l)	- CL	20.25	10.25	15.25	22.75	27.75	30.25	30.25	27.75	27.75	32.75	30.25	25.25		pvalue
		+ CL	365.25	290.25	337.75	450.25	447.75	330.25	187.75	82.75	202.75	262.75	222.75	135.25		WT vs VasTg	-CL vs -CL	>0.99
																	+CL vs +CL	<0.001
																-CL vs +CL	WT vs WT	<0.001
																	VasTg vs VasTg	<0.001
	2K
	primary brown adipocytes OCR (pmol/min/protein)		Time (minutes)	WT					VasTg
			1.38218	34.6217	48.4504	26.4545	34.8949	41.522	32.0309	26.3686	31.0993	23.368	23.8579
			9.9034	33.6583	48.1975	25.8615	36.3364	43.1808	33.4157	25.6932	29.9187	22.7603	22.5395
			18.4223	35.2487	48.2833	26.1759	35.654	45.4254	33.3326	25.0178	29.8087	22.9855	21.4486
			26.9349	34.4924	48.1885	26.1447	36.3595	45.8669	33.5222	25.1683	29.5169	23.3504	21.3819
			35.5618	18.7431	24.8014	16.9328	23.9835	35.7578	23.4202	18.1052	20.3101	16.7354	14.3566
			44.0804	20.3034	26.0012	18.149	22.9561	35.2846	19.6707	18.3431	20.5822	18.6112	14.9989
			52.5978	20.0935	26.6174	18.0552	22.0495	32.2657	17.4668	16.636	19.527	17.4806	14.9007
			61.1127	19.983	27.8308	17.9191	21.41	30.9512	15.5611	15.5171	18.9562	15.8402	15.0227
			69.7347	34.1719	33.0905	31.853	28.1852	46.1714	15.6532	16.6455	20.5771	17.1904	14.2384
			78.2401	61.6856	40.0412	42.3061	43.3719	71.4079	17.2173	20.9683	26.4706	21.7799	16.6993
			86.9771	67.5363	46.3559	53.6615	55.8538	71.3019	21.5251	23.0907	31.5462	25.2355	18.9841
			95.4592	70.7046	52.849	60.831	63.3517	66.792	35.7067	24.8542	36.9025	28.1855	20.7486
			103.966	71.1233	58.2449	61.4643	66.5153	59.0507	47.4651	26.4843	39.7123	30.9525	22.0814
			112.587	69.9112	56.8777	57.49	87.5915	60.2892	66.8867	62.9797	62.5585	61.3946	67.0036
			121.325	64.4427	52.9616	52.0435	72.5323	59.4566	61.2548	55.227	54.7422	52.4829	57.6381
			129.832	63.7915	52.2869	51.4576	69.0424	58.4224	59.4459	54.399	54.0437	49.3961	55.5899
			138.348	62.8349	52.4504	53.8951	68.6409	59.0145	60.3588	54.2253	55.6346	49.3268	56.0082
			146.969	17.0635	13.3967	14.8814	16.0896	14.5804	13.7081	11.4838	14.2116	14.5782	12.4762
			155.488	17.4715	15.9738	15.5684	16.9118	14.2905	12.5485	13.8218	14.9962	15.3625	13.7637
			164.009	16.7128	15.8694	13.877	14.2246	12.0355	11.6661	13.4857	14.174	14.5094	12.6132
	2L			WT					VasTg					p value	2way Anova + Šídák's multiple comparisons test
	primary brown adipocytes OCR (pmol/min/protein)		basal resp	3.27016	11.9614	4.0421	7.18542	18.9157	3.89507	2.03135	4.78214	1.33077	2.40955	0.66
			ATP prod.	14.5094	20.3577	8.22556	14.9495	14.9157	17.9611	9.65121	10.5607	7.51021	6.35914	0.93
			H+ leak	2.0303	8.93202	3.05576	9.75894	23.7223	11.7541	4.61948	6.13603	2.22603	1.7434	0.93
			acute resp	51.1403	30.4142	43.5451	45.1052	28.0995	31.904	10.9672	20.7562	15.1123	7.05863	<0.001
			max resp	47.7299	37.0923	38.1665	58.3077	47.421	49.5887	41.7412	40.5682	37.9735	45.0249	>0.99
			spare resp cap	44.4597	25.1309	34.1244	51.1223	28.5054	45.6937	39.7099	35.7861	36.6428	42.6154	0.98
			non mito	16.7128	15.8694	13.877	14.2246	12.0355	11.6661	13.4857	14.174	14.5094	12.6132	>0.99
	2M
	primary brown adipocytes ECAR (pmol/min/protein)		Time (minutes)	WT					VasTg
			1.38218	0.449424	0.942312	0.327119	0.473029	0.569711	0.388715	0.383924	0.518606	0.330213	0.376988
			9.9034	0.431745	0.881604	0.352505	0.495622	0.575492	0.52059	0.359258	0.512498	0.310574	0.348267
			18.4223	0.483437	0.861768	0.342044	0.513925	0.688996	0.47571	0.355853	0.48836	0.31564	0.337115
			26.9349	0.463755	0.772845	0.322581	0.539645	0.69296	0.506424	0.331598	0.460489	0.317137	0.302679
			35.5618	0.527869	0.974322	0.435944	0.532254	0.598852	0.322945	0.427933	0.601591	0.41329	0.377968
			44.0804	0.794988	1.11793	0.655135	0.710677	0.715365	0.344456	0.5913	0.728953	0.604026	0.49504
			52.5978	0.770244	1.15666	0.62668	0.715683	0.648834	0.253639	0.518105	0.705031	0.595933	0.492857
			61.1127	0.653445	1.23079	0.532904	0.655211	0.621053	0.237685	0.407621	0.648119	0.452758	0.497472
			69.7347	0.877274	1.22297	0.743224	0.628633	0.654925	0.256744	0.41493	0.686636	0.405422	0.374585
			78.2401	1.69475	1.5117	1.03325	0.911937	0.979671	0.295913	0.579161	0.869956	0.488987	0.468955
			86.9771	1.88403	1.5442	1.14278	0.993797	0.946117	0.329761	0.523308	0.927189	0.44517	0.483117
			95.4592	1.96749	1.64176	1.20352	1.06565	0.923292	0.436687	0.492691	0.995779	0.476345	0.526581
			103.966	1.96067	1.72046	1.16215	1.11804	0.819688	0.551879	0.504552	0.999585	0.500682	0.532076
			112.587	1.65129	1.32143	0.956409	1.41874	0.929541	0.787052	0.823295	0.981435	0.713203	0.737318
			121.325	2.06332	1.52553	1.11057	1.32977	1.12275	0.903227	0.889406	1.07617	0.828979	0.768169
			129.832	2.35452	1.73075	1.30599	1.40127	1.29644	0.973662	0.991466	1.17602	0.898501	0.830935
			138.348	2.42066	1.85874	1.44127	1.49238	1.38558	0.848989	1.03462	1.27812	1.01143	0.875144
			146.969	1.21531	1.15966	0.916021	0.789548	0.878759	0.499525	0.425963	1.05059	0.687994	0.608499
			155.488	1.55459	1.53415	1.1392	0.99019	1.09155	0.514239	0.577246	1.14694	0.878254	0.669114
			164.009	1.77891	1.76829	1.13712	0.877751	1.1243	0.615952	0.703431	1.35055	0.979666	0.773967
	2N		X	Err.Bar	Mean	SD
	primary brown adipocytes OCR (pmol/min/protein) vs. ECAR (mpH/min/protein)	WT	0.558357	0.080316	38.2104	4.00634
		VasTg	0.383665	0.0416337	26.5879	2.1939
		WT	1.71972	0.193844	59.3672	2.96595
		VasTg	1.00966	0.0763562	55.1107	1.77285
	2O			WT					VasTg					pvalue	2way Anova + Šídák's multiple comparisons test
	primary brown adipocytes Lactate (nmol/well)		ISO	0.867	0.586	0.623	0.65	0.57	0.478	0.318	0.38	0.326	0.597	0.01
			FSK	0.83	0.609		0.49	0.695	0.506	0.335	0.275	0.322	0.351	0.004

## Sheet: Fig 3
	3B
	primary brown adipocytes human Vaspin (ng/ml)		Co	BFA	final		1way Anova + Šídák's multiple comparisons test
			13.8006	3.24852	0		pvalue
			16.46	5.05143	0		Co vs BFA	Co vs final	BFA vs final
			16.182	7.21243	0		<0.001	<0.001	0.01
	3C
	primary brown adipocytes
	3D
	primary brown adipocytes		WT		VasTg			1way Anova + Šídák's multiple comparisons test
			-CL	+CL	-CL	+CL		pvalue
			0.705935	2.94172	0.748056	2.94614		WT -CL vs WT + CL	WT +CL vs VasTg +CL	VasTg -CL vs VasTg +CL
			1.12611	1.68735	1.13772	2.90327		0.0025	0.1863	0.0002
			1.16795	2.11848	1.0449	3.19102
				2.60057		2.47501
	3E		WT				VasTg					1way Anova + Šídák's multiple comparisons test
	primary brown adipocytes rel. NEFA	CL	-	+	-	+	-	+	-	+		pvalue
		BFA	-	-	+	+	-	-	+	+		WT vs VasTg	+CL/ -BFA vs. +CL/ - BFA		<0.001
			0.9465	17.2401	1.37813	13.7281	1.10727	17.2875	1.36408	12.8481			+CL/ +BFA vs. +CL/ + BFA		0.85
			0.99811	21.7296	1.46877	14.1125	1.07226	11.2993	1.42724	11.8793		WT vs WT	-CL/-BFA vs. +CL/-BFA		<0.001
			1.04614	18.2089	1.52275	13.8864	1.39066	16.0334	1.85869	12.7196			-CL/-BFA vs. +CL/+BFA		<0.001
			1.05887	18.2427	1.31972	13.7827	1.33991	14.9771	1.89671	15.4855		VasTg vs VasTg	-CL/-BFA vs. +CL/+BFA		<0.001
			0.95038	17.1151	0.94475	12.6408	1.52339	15.1531	2.61657	12.5725			-CL/-BFA vs. +CL/-BFA		<0.001
						10.6891	0.89514	12.3559	1.5865	13.2075
						15.3062				15.7576
						14.1434				10.4726
						14.2407				10.7536
						13.2689				13.251
						12.7321				13.3023
						13.1864				12.4271
	3F		30°C	23°C	8°C		1way Anova + Tukey's multiple comparisons test
	BAT Lrp1 mRNA expression		1.43138	1.37307	0.34686		pvalue
			0.98788	1.02627	0.28076		30°C vs. 23°C		0.29
			0.70339	0.69854	0.4026		30°C vs. 8°C		0.06
			0.34327	1.21622	0.24955		23°C vs. 8°C		0.003
			0.59766	1.07356	0.25391
			0.31587	0.61234	0.28468
	3G
	imBA
	3H
	imBA LRP1 protein		siScr	siLrp1		Unpaired t test
			0.78444	0.100213		pvalue	<0.001
			0.923534	0.131958
			1.16598	0.164989
			1.27952	0.148663
			1.05515	0.138449
			0.96022	0.18404
			1.01035	0.172399
			1.04687	0.182062
			0.954783	0.213925
			1.04403	0.13323
			1.03773	0.0876345
			0.737393	0.0389208
	3I
	imBA pPKA substrates			siScr			siLrp1				2way Anova + Dunnett's multiple comparisons test
		control	-CL	0.646585	1.00897	1.34445	0.664512	0.918869	1.41662		pvalue
			+CL	5.47943	7.30106	5.36021	6.72738	6.54277	6.79771		siScr	control+CL vs vaspin+CL		0.006
		+ 0.5ng/ml Vaspin	-CL	1.55262	1.47188	1.19505	1.39824	1.51146	1.74273			control	-CL vs +CL	<0.001
			+CL	4.75075	4.45601	3.10636	7.11076	6.84963	5.1451		siLrp1	control+CL vs vaspin+CL		0.88
												control	-CL vs +CL	<0.001
	3J
	imBA rel. NEFA			siScr												siLrp1													2way Anova + Tukey's multiple comparisons test
		control	-CL	1.02336	0.953271	0.883178	1.09346	1.09346	0.953271	1.33537	1.51829	0.786585	0.969512	0.786585	0.603659	0.813084	0.883178	0.883178	1.16355	1.02336	1.23364	0.786585	0.695122	0.695122	0.512195	0.603659	0.695122		pvalue
			+CL	2.63551	3.05607	2.42523		2.14486	1.93458	2.34146	2.43293		2.79878	2.15854	1.88415	2.7757	2.91589	2.7757	3.47664	3.68692	3.96729	3.34756	2.34146	2.89024	2.34146	2.06707	3.07317		siScr	control+CL vs vaspin+CL		0.009
		+ 0.5ng/ml Vaspin	+CL	2.35514	1.51402	1.7243	2.00467	1.51402	2.00467	1.97561	1.97561	1.97561	1.97561	1.97561		3.12617	2.49533	2.56542	2.63551	3.05607	3.05607	2.34146	2.52439	2.52439	2.06707	2.34146	2.89024			control	-CL vs +CL	<0.001
																													siLrp1	control+CL vs vaspin+CL		0.06
																														control	-CL vs +CL	<0.001
	3K
	imBA
	3L
	imBA pPKA substrates		control	+ CL	+ CL	+ CL		1way Anova + Šídák's multiple comparisons test
			-	-	WT Vaspin	NHB Vaspin		pvalue
			0.87982	1.49652	1.35792	1.48162		control vs +CL			<0.001
			1.01364	1.53488	1.39647	1.68374		control +CL vs WT vaspin +CL			0.18
			1.10654	1.52055	1.35544	1.6933		control +CL vs NHB vaspin +CL			0.44
	3M
	imBA
	3N
	imBA rel. NEFA		Control			+RAP		+CPZ			1way Anova + Uncorrected Fisher's LSD
		0.5ng/ml Vaspin	-	-	+	-	+	-	+		pvalue
		CL	-	+	+	+	+	+	+		control	-CL vs +CL		<0.001
			1.09722	8.22155	6.3806	8.94421	6.64406	10.5292	9.61042		control vs vaspin	+CL vs +CL		<0.001
			1.12163	8.376	6.22258	7.9246	7.06009	7.89713	10.0068			RAP+CL vs RAP+CL		0.17
			0.969038	8.16193	6.6099	8.27652	7.52764	7.64396	8.22004			CPZ+CL vs CPZ+CL		0.32
			1.0606	7.99026	6.75867	8.22619	8.12338	7.30559	9.22764
			0.938511	7.81535	5.95528	7.34642	7.33795	7.76856	9.10735
			0.962933	7.78738	6.81046	8.10624	6.86667	6.50262	7.32757
			0.941564	7.48372	6.35802	6.97373	7.33795	8.59592	9.02147
			0.834693	7.72449	6.74896	6.63256	9.41544	8.56855	8.87984
			0.950722	7.54648	7.39468	8.447	8.08106	7.11136	8.42121
			0.895768	8.41113	6.73602	8.57889	8.15724	7.65175	7.47253
			1.24367	8.56936	6.04862	8.18748	7.30846	10.873	9.77405
			1.11247	8.92532	6.24514	7.29642	6.81625	10.4463	9.48562
			1.04229	9.60521	6.03252	7.40798	7.71332	10.4107	8.78547
			1.13994	9.591	6.04862	6.71683	7.18633	9.85904	9.06012
			0.898822	9.05247	6.6778	7.2695	8.4878	9.627	8.45118
			0.874394	7.8608	6.23547	8.16427	6.59789	8.59983	8.13877
			1.08196	8.40762	6.36124	7.95163	7.70065	9.40701	8.33986
			1.09417	8.14791	7.27759	7.77019	7.25791	9.18726	7.26791
			0.834693	7.67211	6.52912	8.33849	7.36323	9.54841	6.47237
			0.904928		7.16712	8.75754	7.77244	8.97559
	3O
	imBA
	3P
	imBA pPKA substrates			Control			0.5ng/ml Vaspin				2way Anova + Tukey's multiple comparisons test
			- NE	1.03607	1.16573	0.798205	0.715137	0.59227	0.700418		pvalue
			+ NE	1.34998	1.746	1.89997	1.14306	1.08464	1.24957		control vs vaspin	-NE vs -NE	0.18
												+NE vs +NE	0.03
											control	-NE vs +NE	0.008
											vaspin	-NE vs +NE	0.04
	3Q
	primary brown adipocytes
	3R
	primary brown adipocytes pPKA substrates		WT			VasTg				1way Anova + Uncorrected Fisher's LSD
		CL	-	+	+	-	+	+		pvalue
		IBMX	-	-	+	-	-	+		WT	-CL vs +CL		<0.001
			0.794789	2.19918	2.22152	1.78537	1.97274	2.15866		WT vs VasTg	-CL vs +CL		0.04
			0.889858	2.69821	2.60857	1.45802	1.82488	2.5174			+CL+IBMX vs +CL+IBMX		0.66
			1.31535	2.49879	3.01482	1.51674	2.06406	2.86028
	3S
	primary brown adipocytes
	3T
	primary brown adipocytes pPKA substrates			Cilo			Ro				2way Anova + Uncorrected Fisher's LSD
		WT	-	0.782236	1.11138	1.10638	0.987714	1.06849	0.943797		pvalue
			+	1.8102	1.85245	1.79351	2.08849	2.38949	1.78059		Cilo	WT	-CL vs +CL	0.002
		VasTg	-	1.31566	1.14432	1.23064	1.52085	1.67904	1.50332			WT vs VasTg	+CL vs +CL	0.05
			+	1.46147	1.32633	1.27708	2.6081	2.25996	1.36907		Ro	WT	-CL vs +CL	<0.001
												WT vs VasTg	+CL vs +CL	0.97
	3U
			control			IBMX		Cilo		Ro			1way Anova + Uncorrected Fisher's LSD
		Vaspin	-	-	+	-	+	-	+	-	+		pvalue
		CL	-	+	+	+	+	+	+	+	+		-CL -vaspin vs +vaspin+CL	control	<0.001
			1.1368	8.89639	8.3691	12.7017	12.3614	11.3084		12.0952	16.6888		-CL -vaspin vs +vaspin+CL	IBMX	0.23
			1.1727	8.24636		14.3014	14.948	11.7935		13.9956	14.5279			Cilo	<0.001
			1.28002	10.3992	8.04884	13.927	14.3694	10.9521		12.9225	14.7091			Ro	0.45
			0.859212	9.35968		14.7438	13.0421	10.0204		17.2591	16.1415
			0.907821	9.97231	6.88894	13.1442	14.2673	10.5302		15.2427	16.0986
			1.07682		7.46018	13.4845	13.5526		9.95524	15.7773	12.2436
			1.14877	8.94276	6.1982		12.1231	10.7791	10.1507	15.9058	13.5066
			0.736959	8.04868		11.5105	11.3403		10.2918	15.5847	12.6466
			0.650677		6.33481	11.6807	12.5656		10.7899	15.0505	13.4322
			0.650677	8.86161	5.9238	11.9189	13.8929	10.7034	9.61792	15.3816	12.9862
			1.24431	10.8946	8.18151	11.8509	14.914	10.6926		16.9899	16.1307
			1.11283	10.814	7.71621	11.6807	13.1782	12.4069			12.5512
			0.968371	8.24636	8.87478					15.5205
			1.08883	9.89147	8.17046			11.3947		17.1837	14.2297
			1.1368	10.3877	6.62954			12.6327		13.6766	15.0718
			0.932068	9.9954	5.45102			11.1897	9.15949	15.1572	15.1466
			1.0046	11.3202	8.6882			10.8548	8.53429	14.8371	16.2487
			1.05278	9.27866	6.83265			10.5519	8.60028	11.9892	16.6136
			1.04074	8.72244	8.28087			11.6642	7.93812	13.4003	13.3578
			0.798223	8.30447	7.72732			10.4002	7.79395	13.5597	13.985
	3V
	ELISA - based binding assay
			log(M, TAMRA-vaspin)	LDLR			vLDLR
				1	2	3	1
			-5.30103		1.47283	1.27858
			-5.77815		1.5224	1.20145
			-6.25527		1.56737
			-6.727	1.24202			1.1582
			-6.73239		1.02085	1.05438
			-7.02803	1.00283			1.1057
			-7.20952		0.71255	0.819825
			-7.32906	0.7104			1.21948
			-7.63009	0.5113			1.41335
			-7.68664		0.329425	0.363375
			-7.93112	0.3277			1.47008
			-8.16376		0.228	0.20335
			-8.23215	0.20395			1.06002
			-8.53318	0.085875			0.685925
			-8.64088		0.05145	0.065825
			-8.83421	0.039825			0.352025
			-9.118		0.073275	0.017475
			-9.13524	-0.01025			0.156975
			-9.43627	-0.015			0.08735
			-9.59512		-0.0235	-0.03
			-9.7373	-0.04375			0.02135
			-10.0383	-0.0295			0.021425
			-10.0722		0.04505	-0.022
	3W
	ELISA - based binding assay		log(M, TAMRA-vaspin)	LRP2-C3	LRP4	LRP5	LRP6	LRP10
			-6.727	0.94255	1.1668	0.29775	0.169125	0.09955
			-7.02803	0.8456	1.26585	0.151425	0.0941	0.0632
			-7.32906	0.91935	1.24822	0.083325	0.04665	0.0257
			-7.63009	1.08148	1.29057	0.043025	0.027975	0.029275
			-7.93112	1.19552	1.4049	0.02145	0.0127	0.0041
			-8.23215	1.3948	1.56265	0.0131	0.0065	0.0150333
			-8.53318	1.10525	1.35817	0.00515	0.001	-0.000675
			-8.83421	0.592525	1.05052	0.00175	0.001675	0.012275
			-9.13524	0.32865	0.68505	0.000525	-0.000825	-0.0023
			-9.43627	0.152625	0.38825	0.000775	0.001175	0.013
			-9.7373	0.06385	0.228425	0.001975	0.001025	-0.00215
			-10.0383	0.04695	0.147675	0.003675	0.0011	0.022575
	3X
	ELISA - based binding assay		log(M, TAMRA-vaspin)	CD36	SRBI
			-5.824		0.6015
			-6.125		0.3715
			-6.426		0.18225
			-6.727	0.191575	0.12825
			-7.02803	0.158975	0.0555
			-7.32906	0.04445	0.05875
			-7.63009	0.08185	0.0195
			-7.93112	0.01525	0.0405
			-8.23215	0.0716333	0.015
			-8.53318	0.027675	0.03925
			-8.83421	0.063125	0.00875
			-9.13524	-7.5e-05	0.043
			-9.43627	0.062075
			-9.7373	-0.01375
			-10.0383	0.050775

## Sheet: Fig 4
	4A - Fasting and refeeding
	Body temperature (°C)			hours	WT								VasTg										2way Anova + Šídák's multiple comparisons test
				0	37.8	38	38.3	37.6	37.3	38	37.4	37.5	37.5	38	38.1	37.8	37.2	37.1	37.8	37.7	37		adj. p-value	0.04
				16	37.6	37.3	37	37.2	36	37.2	36.6	36.9	36.9	36.8	36.4	36.9	34.8	36.4	36.3	36.1	36.6
				24	37.6	37.9	38.1	37.7	37.6	36.8	36.8	37.6	38	38	37.9	37.5	37.5	36.8	37.5	36.6	37.4
	4C - Fasting and refeeding			hours	WT				VasTG					2way Anova + Šídák's multiple comparisons test
	BAT temperature (°C)			0	37.97	37.63	37.73	38.12	37.63	37.32	37.41	37.36		adj. p-value	<0,001
				16	38.31	38.02	37.28	37.62	35.59	36.27	35.99	36.81
				24	38.2	38.13	37.76	37.38	37.96	37.48	37.82	37.21
	4D - Fasting and refeeding
	Tail surface temperature (°C)			hours	WT				VasTG					2way Anova + Šídák's multiple comparisons test
				0	32.31	32.62	31.06	31.64	30.72	31.23	30.22	30.26		adj. p-value	0.002
				16	33.88	32.3	29.48	30.63	29.19	28.51	28.08	28.57
				24	29.21	28.57	27.86	30.07	28.34	27.38	28.3	29.5
	4E - Fasting and refeeding			hours	WT				VasTG					2way Anova + Uncorrected Fisher's LSD
	Blood glucose (mmol/l)			0	6.4	7.6	9.5	5.6	7.4	6.5	5.9	5.7		adj. p-value	0.03
				16	6.1	7.2	6.6	6.9	3.7	6	4.5	5.6
				24	8.1	6.8	6.3	5.2	6.7	6.9	6.8	5.8
	4F
	primary iWAT adipocytes
	4G										2way Anova + Tukey's multiple comparisons test
	pPKA substrates				WT			VasTg			pvalue WT vs VasTg
				- CL	0.782468	1.0308	1.18673	1.26884	1.28536	0.875357	0.98
				+ CL	4.33368	3.34742	2.81098	2.0611	1.56031	1.3348	0.005
				pvalue -CL vs +CL	<0,001			0.55
	4H
	primary eWAT adipocytes
											2way Anova + Tukey's multiple comparisons test
	4I				WT			VasTg			pvalue WT vs VasTg
	pPKA substrates			- CL	0.797059	1.27707	0.925868	0.742468	0.471536	0.550797	0.09
				+ CL	2.19365	1.91035	2.20432	0.66919	0.927448	0.681963	<0,001
				pvalue -CL vs +CL	<0,001			0.66
	4M				hA1-0035										hA1-0036										hA1-0039										hA1-0037											2way Anova + Uncorrected Fisher's LSD
	NEFA (µmol/L)		control	basal	32.75	30.25	29.5	13	24.25	27.25	12.75	4.5	20	23.5	1	5.75	0.25	3.75	4.25	32.25	6.25	0	2.75	9.5	48.75	11.75	6.5	14	30.75	18	0	0	1.75	5	75.25	93.75	27.25	74.5	56.75	110	63.5	108.25	103	99.25		pvalue	basal vs ISO		-Vaspin
				+ISO	93.75	158.75	201.5	84	181	115.25	104.25	44.5	75.25	77	92.25		143.5	109.25	109.5	151	169.5	82.25		132	241.25	224.25	110.75	165	48.25	17	29	27.25	21.25	36.5	358.25	331.75	279.75	392	311	450	401.75	374.25	328.25	352.5					+Vaspin
			+0.5ng/ml Vaspin	basal	0.5	8	12.75	8	7.5	2.75	1	9.75	0	1.5	0	0	2	0.75	2	1	0	0	0	0.25	13.5	63	52	34	50.5	13.5	12.75	23	0	0	124.25	53.25	107.75	93.75	67	110	67.75	78.25	70	42.5			-Vaspin vs +Vaspin		basal
				+ISO	0.5	24	68.5	99.25	60.25	80.5	82.75	55.75	47.75	60.25	140.5	82.75	33.75	88.5	112	63.75	42	114	14.75	53.75	113.25	251	144.5	45.5	105.25	53.5	10.5	43	0	2.25	512	215.5	356.25	402	408.75	418.5	453	454.75	457.25	408.5					ISO
	4N
											1way Anova + Uncorrected Fisher's LSD
	4O				basal			ISO			pvalue basal vs ISO		pvalue -Vaspin vs +Vaspin
	pPKA substrates			-Vaspin	0.744333	1.24829	1.00738	1.74091	1.56867	1.45654	0.006		basal	0.112
				+Vaspin	0.710187	0.808086	0.696158	1.13749	1.15713	1.35167	0.015		ISO	0.038
[truncated: 4 more columns]

## Sheet: Supp Fig 1
	SF1A				Adipoq				Fabp4				SerpinA12				SERPINA12					2way Anova + Tukey's multiple comparisons test
	mRNA expression		mature Adipocytes	WT	0.976494	0.758217	0.990125	1.27516	0.759349	0.802646	1.19155	1.24646	1.35207	0.592615	0.277425	1.77789	4.712e-05	1.3503e-06	5.0569e-06	1.0728e-05		pValue		Adipoq	Fabp4	SerpinA12	SERPINA12
				VasTg		0.580627	0.877021	1.18565		0.663347	0.839636	1.44677		0.545317	1.75342	1.39008		0.766677	1.11473	1.1186		WT vs VasTg	mature Adipocytes	0.95	>0,99	0.73	<0.001
			SVF	WT	0.00365905	0.00453615	0.00682802	0.00537575	0.177739	0.168735	0.267542	0.0986071	0.0372961	0.040251			0	1.5981e-05	0.00012306	9.9613e-05			SVF	>0,99	>0,99	>0,99	>0,99
				VasTg		0.00539442	0.00831933	0.00246479		0.282796	0.246188	0.0814939		0.0388799	0.0513023	0.0593408		0.0502996	0.0456478	0.0420046		mature Adipocytes vs SVF	WT	<0,001	0.001	0.002	>0,99
																							VasTg	0.003	0.01	<0,001	0.001
	SF1B
	SERPINA12 expression				30°C			8°C
				BAT	1.01901	0.830566	1.15042	0.60381	2.02394	1.22024	0.720548	1.6669
				iWAT	1.40656	1.07338	0.980892	0.908883	2.31685	2.21479	1.79896	1.18277
				eWAT	1.3033	0.189749	1.00847	1.94823	1.12285	1.17868	1.04766	1.31236
				Brain	0.005073	0.002224	0.002663	0.000945	1.22e-05	0.001909	0.011027
				Kidney	0.042311	0.026685	0.021082	0.042311	0.033196	0.034726	0.050142	0.071902
				Liver	0.020864	0.02213	0.02447	1.05861	1.84314		3.1759	1.29429
				Muscle	0.04894	0.106002	0.044723	0.022595	0.02447	0.023555	0.017065	0.034367
														multiple unpaired t-tests.
	SF 1C				time of the day	WT				VasTg				pValue
	VO2 (ml/h/kg)				06:05	2877.67	3134.33	2699.67	3282.33	2641.33	2508	2234.67	3191.67	0.17
					06:35	2758	2985	2242.33	2589	2596.33	2088	2190.67	2652.67	0.32
					07:05	2534	2300.67	2343.33	2103.67	2484.67	2076	1862.33	2258.67	0.56
					07:35	2174	2245.67	2580.33	2039.67	2407.67	2102.67	1821.67	2296.33	0.69
					08:05	2275.33	2319	2236	2065.33	2272	1927.67	2042	2655.33	>0,99
					08:35	2228.33	2072.33	2655.67	2672.67	2589.67	2443.33	2174.67	2774.67	0.73
					09:05	2362.33	2849.67	2970	3359	2333.67	2333	1784.67	2632.33	0.02
					09:35	2916.67	3006.33	2916	3505.33	2547.33	1925.67	1783.67	2450.67	<0,001
					10:05	2806	2573.67	2986.33	2909.33	2435.67	1852.67	1706	2379.33	0.006
					10:35	2653	2472.67	2753	2677	2450	2346.67	2231	2700.67	0.43
					11:05	2752.33	2552	2533.67	2564	2569	2557	2502.33	2801.33	0.98
					11:35	2844.67	2618	2431	2490.33	2254	2559.67	2626.67	2788.33	0.88
					12:05	2557.33	2462.33	2363.67	2816.33	2210.67	2578.33	2128.33	2668	0.56
					12:35	2317.67	2279	2724.33	2670.33	2188.67	2337	2133	2580	0.47
					13:05	2249.33	2398	2548	2530.33	2515.33	2316.67	1970	2248.67	0.52
					13:35	2236.67	2302	2407.67	2384.67	2509.67	2151.33	1969	2182.67	0.62
					14:05	2459	2351	2419.67	2178.33	2475.67	1905.33	2019.33	2221.67	0.45
					14:35	2451.33	2696.33	2406.33	2502.33	2311.33	2508.67	2106.33	2164.33	0.35
					15:05	2338.33	2494	2177.33	2811.67	2375.33	2386.67	1943.33	2401	0.49
					15:35	2458.67	2189	2114.33	2650.67	2205.67	2076.33	1743.33	2174.67	0.24
					16:05	2488.33	2187	2695.67	2311.33	2378.33	2006	2101.33	2144	0.31
					16:35	2729.67	2843.67	2334	2322.33	2572	2256	2170	2278	0.36
					17:05	2472	2870	2306.33	2323	2297.33	2055	2311.67	2644	0.52
					17:35	2446	2550.67	2670.67	2645.33	2751.67	2405	2098	2511.67	0.6
					18:05	2714.33	2619.67	2780.67	3127.67	2713.67	2701.67	2498	2859.33	0.65
					18:35	3128.67	2980.33	3757.33	3641.67	2993.33	3445	3055.33	3579.67	0.68
					19:05	3816	3143.67	3931.67	3755.67	3163	3647	2902.67	3627.67	0.21
					19:35	4054.67	3413.33	4130.33	4047.33	3230	3711.33	3180	3830.33	0.1
					20:05	4219.33	3196.67	4156.33	4042.67	3071.33	3894.33	2733.33	3823.67	0.05
					20:35	4307.67	3278.67	4328	4074.33	3198.33	3807.67	3156	3756.33	0.05
					21:05	4059	3337	4520	4201.67	3091	3884	2778.67	3976.33	0.02
					21:35	4018	3394.33	4331.33	3999.67	3322.33	3729	2380	3945	0.02
					22:05	4093.33	3299.33	4373	3984.67	3237.33	3910	2358.33	4311.33	0.06
					22:35	4064.67	3386	4451.33	4268.33	3052.67	3446.33	2713	3955.33	0.004
					23:05	4465	3338.33	4548	3899.33	3404.67	3667.67	2919.67	3904.33	0.02
					23:35	4349.33	3312.67	4126.33	4102	3162.33	3578.67	2437	3782.33	0.005
					00:05	4140.67	3637.33	4329.33	3778.33	2906	3637	2494.33	3447	0.001
					00:35	4122.33	3577.67	3580	3739	3284.33	3627	2132.33	3375	0.01
					01:05	3972.33	3258.67	3754.33	3222.33	3309.67	3551.33	2368	3592	0.18
					01:35	3119.33	3333.33	3237.33	2794.33	2982.67	3866.67	2712	3304	0.71
					02:05	2761.33	3291.67	2836.67	2958	2984.33	3372.33	2612	2890.33	>0,99
					02:35	2448.67	3388.67	3246	3072.33	3356	3438.67	2060	2602	0.5
					03:05	2206	3220	2940	3288.67	2754.67	3593.33	2028.67	2981.33	0.78
					03:35	2593	2987	2696.33	3177.33	2768.33	3696.33	2304.67	3100.67	0.69
					04:05	3650.33	2862	2644.33	3184.67	2969.67	3662.67	2993.67	2837	0.91
					04:35	3889.67	2557	3056.33	3247.33	3215.33	2746	2486.33	2505.67	0.09
					05:05	2949	2694.33	3140.33	2800.33	3166.67	2633	2213.33	3021	0.6
					05:35	2977	2771	3084.67	3035.33	2924.33	2555.33	2199	3446.33	0.48
	SF1D														multiple unpaired t-test
	EE (kcal/h/kg)						WT				VasTg				pvalue
						day	12.281	12.19	12.001	12.343	11.797	10.667	10.01	12.422	0.26
						night	17.728	15.618	17.852	17.317	15.169	16.911	12.674	17.084	0.07
						24h	14.99	13.937	14.988	14.882	13.487	13.821	11.345	14.625	0.12
	SF1E
	BAT
	SF1F					pp38/p38				pmTOR/mTOR				UCP1					unpaired t-test
	BAT				WT	1.25071	0.889367	0.772045	1.08788	0.705787	0.955511	1.21283	1.12587	1.04277	0.972673	0.989196	0.995366			pp38/p38	pmTOR/mTOR	UCP1
					VasTg	0.449017	0.786591	0.441601	0.42093	0.849508	0.629501	0.64901	0.452538	1.1209	0.921856	0.932169	0.94713		pvalue	0.0135	0.0423	0.707
	SF1G
	BAT - OXPHOS
	SF1H				WT				VasTg				pvalue	2way Anova + Šídák's multiple comparisons test
	OXPHOS			I	1.20493	0.933269	0.954642	0.862633	1.01816	0.941812	1.07269	0.967347	0.9999
				II	1.24754	0.986914	1.24435	0.992395	1.10504	0.969193	0.912946	1.01282	0.5417
				III	0.906501	0.840863	1.00199	1.00459	0.972652	0.989834	0.996072	1.04144	0.924
				V	0.79694	0.658492	1.05718	0.814077	1.21127	0.817919	0.992912	0.977903	0.2142
	SF1I				30°C			8°C					pvalue	2way Anova + Šídák's multiple comparisons test
	SERPINA12 mRNA expression			BAT	1.01901	0.830566	1.15042	0.60381	2.02394	1.22024	0.720548	1.6669	0.8756
				iWAT	1.40656	1.07338	0.980892	0.908883	2.31685	2.21479	1.79896	1.18277	0.4013
				eWAT	1.3033	0.189749	1.00847	1.94823	1.12285	1.17868	1.04766	1.31236	0.4714
	SF1K				WT				VasTg				pvalue	2way Anova + Šídák's multiple comparisons test
	Rcan2 mRNA expression			BAT	0.364818	0.273621	0.722089	2.63947	53.4549	51.9931	36.3844	34.7815	<0.001
				iWAT	2.19657	3.66865	3.31785	2.96956	54.0135	75.859	40.3711	50.9231	<0.001
				eWAT	2.09253	2.46271	2.88836	2.42881	50.9231	60.3486	43.2686	57.2915	<0.001
				Liver	1.41937	2.03531	1.64177	0.93969	2.12174	1.80281	1.79658	1.65319	>0.99
				Muscle	14.1257	10.9302	2.74204	2.53195	16.9152	2.63034	9.71524	8.08501	>0.99
	SF1L				WT			VasTg				pvalue	2way Anova + Šídák's multiple comparisons test
	BAT Rcan2 mRNA expression			23°C	1.71731	0.72204	0.56064	23.1856	35.757	32.5628		WT vs VasTg	23°C	<0.001
				chronic CL	0.80673	1.32883	0.66904	32.0034	32.7893	22.6298			chronic CL	<0.001
												23°C vs chronic CL	WT	>0.99
													VasTg	>0.99
	SF1M			mouse#/ minutes	#1	#2	#3	#4	#5	#6	#7	#8	#9	pvalue	1way Anova with Holm-Sidak
	Serum rec. Vaspin (ng/ml)			0		0	0	0	0	0	0	0	0
				15			61.7932	454.174	553.699	224.237				0.04
				30	605.178	292.875	189.917	367.232	237.964	251.692	419.965	280.098	1329.1	<0,001
				60	758.469	203.645	86.9604	221.949	136.151	218.517	364.018	419.965	322.058	0.02
				120		88.1044	28.6181	10.3146	17.1784	5.73876	210.165	56.3114	238.138	0.45
	SF1N				WT								i.p.								pvalue	2way Anova + Šídák's multiple comparisons test
	Rcan2 mRNA expression			BAT	0.67525	1.09695		1.3045		1.45246	0.63662	0.83422	0.76498	1.12389	2.68235	5.99391	1.76357	6.01472	8.9911	0.78377	0.18
				iWAT	6.76692	3.12422	6.29191	4.20906	12.3249	9.30817	6.14111	7.80013	5.71003	2.1939	2.97626	12.4106	1.53528	8.41812	4.25305	4.16552	0.39
				eWAT	4.44905	3.13507	4.34242	3.8198	4.80154	1.89671	5.47743	1.46256	5.218	2.915	2.01182	2.915	2.85501	3.2344	2.09725	3.92719	0.96

## Sheet: Supp Fig 2
	SF 2B			KSR1	MAP3K3	CAMK2D	CDK7	PI4K2A	RPS6KA1	CDK1	MAP3K3	MAP4K5	DAPK1	SRPK2	CDK7	BRAF	BRAF	LATS1	MAP3K3	PRKAA1 / AMPKA1	PRKRA	RIPK1	STK11 / LKB1	PRKAR1A	MYLK
	log2(FC) Kinase-specific phosphorylation sites			-2.73215	-2.25112	-2.02871	-1.9744	-1.78753	-1.76987	-1.72867	-1.68089	-1.62118	-1.53495	-1.39451	-1.34762	-1.15745	-1.064	-1.06239	-0.946821	-0.800233	-0.731529	-0.600912	-0.469149	0.704952	1.74775
	-log10 p-value GO Cellular Compartment				up	down
				Intracellular Organelle Lumen	5.13377
				Secretory Granule Lumen	2.28321
				Azurophil Granule Lumen	2.28321
				Mitochondrial Matrix	2.28321
				Mitochondrial Membrane	2.28321
				Mitochondrial Membrane		3.47014
				Mitochondrial Inner Membrane		3.47014
				Organelle Inner Membrane		3.36905
				Respiratory Chain Complex I		3.08963
				Focal Adhesion		2.18737
	SF 2D
	BAT
	SF 2E
	pPKA substrates			control	Vaspin (1mg/kg)		unpaired t-test
				0.74266	0.631592		pvalue	0.0522
				1.14796	0.701883
				1.10938	0.491105
	SF 2F
	OXPHOS
	SF 2G			control			Vaspin (1mg/kg)			pvalue	2way Anova + Šídák's multiple comparisons test
	OXPHOS		I	0.98796	1.10492	0.907117	0.729404	0.639879	0.956839	0.2175
			II	1.15539	1.04368	0.80093	0.753864	0.702148	0.840571	0.1863
			III	1.13211	0.927038	0.940852	0.873623	0.90395	0.917493	0.8447
			V	1.18453	0.732787	1.08268	1.25729	1.27562	1.36016	0.063
	SF 2H
	Ucp1 mRNA expression		control	Vaspin (1mg/kg)	unpaired t-test
			0.91825	0.88085	pvalue	0.9994
			1.4814	0.93755
			0.70318	1.1305
			0.96391	0.89314
			0.80495	0.9408
			1.03309	0.92464
			1.03309	1.12269
			1.06213	1.17037
	SF 2I
	WT primary brown adipocytes
	SF 2J			control			Vaspin (1mg/kg)				2way Anova + Tukey's multiple comparisons test
	pPKA substrates		-CL	0.744705	0.943224	1.31207	1.34469	1.59	1.54414		pvalue
			+CL	3.32182	3.30046	2.88515	1.8423	1.84486	1.2838		control vs vaspin	-CL vs -CL		0.17
												+CL vs +CL		<0.001
											-CL vs +CL	control vs control		<0.001
												vaspin vs vaspin		0.86
	SF 2K			control	+CL	0.5µg/ml Vaspin + CL		1way Anova + Tukey's multiple comparisons test
	WT primary brown adipocytes NEFA (µmol/L)			67.5	287.5	197.5		pvalue
				52.5	282.5	170		control vs CL		<0.001
				72.5	297.5	202.5		control vs Vaspin+CL		<0.001
				45	287.5	180		CL vs Vaspin+CL		<0.001
				50	200	155
				67.5
	SF 2L
	UCP1-KO primary brown adipocytes
	SF 2M
	UCP1-KO primary brown adipocytes
	SF 2N		control			Vaspin (0.5µg/ml)				2way Anova + Tukey's multiple comparisons test
	UCP1-KO primary brown adipocytes	-CL	0.918947	1.13586	0.945198	0.749341	0.682605	0.610492		pvalue
	pPKA substrates	+CL	2.50101	1.81636	1.4163	1.24815	0.855518	0.887582		control vs vaspin	-CL vs -CL		0.59
											+CL vs +CL		0.03
										-CL vs +CL	control vs control		0.03
											vaspin vs vaspin		0.6
	SF 2O		control					Vaspin (0.5µg/ml)						2way Anova + Tukey's multiple comparisons test
	UCP1-KO primary brown adipocytes	-CL	0.825397	0.904762	0.984127	1.14286	1.14286	1.14286	1.30159	1.22222	1.22222	1.38095		pvalue
	rel. NEFA concentration	+CL	13.7619	22.4921	26.9365	21.381			7.57143	5.8254	4.07937	3.92063		control vs vaspin	-CL vs -CL		>0.99
															+CL vs +CL		<0.001
														-CL vs +CL	control vs control		<0.001
															vaspin vs vaspin		0.15

## Sheet: Supp Fig 3
	SF 3A		mRNA
	primary brown adipocytes human Vaspin/SERPINA12 mRNA expression / supernatant secretion		WT	VasTg		supernatant	WT	VasTg
			1.57672	125465		time	6	2	4	6
				189512			0	22.0051	65.7502	91.2508
			2.34881	125901			0	12.2162	60.9466	85.3064
			0.455944	202411			0	20.2909	48.9784	70.2895
			0.36906	119938
			0.249468	67937.8
	SF 3B		WT	VasTg		unpaired t-test
	primary brown adipocytes AdipoRed		15365.2	17730.9		pvalue	0.4135
			18382.8	19236
			19583.6	18364.6
			18629.1	19580.2
			20124.7	20137.4
			19017.2	20084.7
																2way Anova + Šídák's multiple comparisons test
	SF 3D			WT						VasTg						pvalue
	primary brown adipocytes mRNA expression		Adipoq	1.14758	1.30008	1.12008	0.72628	0.675299	1.03068	0.757122	0.797523	0.951713	0.591971	0.634459	0.749291	0.11
			Adrb3	1.21371	1.21792	1.00307	0.894666	0.721675	0.948961	0.673346	0.704378	0.858221	0.639236	0.510301	0.64816	0.01
			Fabp4	1.23917	1.2696	1.01704	0.879267	0.62606	0.968868	0.739372	0.876225	0.999565	0.820385	0.650388	0.870172	0.5
			Hsl	1.10333	1.13829	1.01527	1.01176	0.777474	0.953872	0.807686	0.944005	0.957183	0.839072	0.695859	0.918192	0.75
			Pgc1a	1.13593	1.04889	0.98546	0.965179	0.744255	1.12029	0.709005	0.843154	1.01316	0.834433	0.778554	0.786691	0.51
			Pparg	0.977719	1.13092	0.957598	1.0087	0.794155	1.13092	0.733308	1.04789	1.13092	1.01924	0.866032	0.725723	0.98
			Ucp1	1.15295	1.165	0.782046	1.23142	0.503591	1.165	0.215435	0.676108	0.823777	0.455438	0.476427	0.25267	<0.001
	SF 3E
	primary brown adipocytes
	SF 3F			WT			VasTg				2way Anova + Tukey's multiple comparisons test
	primary brown adipocytes pPKA substrates		-NE	0.921269	0.929945	1.14879	1.05246	0.860569	0.735281		pvalue
			+NE	1.84534	1.63191	1.71944	1.04098	0.915021	0.969407		WT vs VasTg	-NE vs -NE		0.65
												+NE vs +NE		<0.001
											-NE vs +NE	WT vs WT		<0.001
												VasTg vs VasTg		0.78
	SF 3F			WT			VasTg				2way Anova + Tukey's multiple comparisons test
	primary brown adipocytes pHSL		-NE	0.236153	1.34919	1.41466	0.953927	0.116645	0.795709		pvalue
			+NE	5.28752	5.4739	5.20365	2.12218	3.45135	1.95006		WT vs VasTg	-NE vs -NE		0.85
												+NE vs +NE		<0.001
											-NE vs +NE	WT vs WT		<0.001
												VasTg vs VasTg		0.02
	SF 3F			WT			VasTg				2way Anova + Tukey's multiple comparisons test
	primary brown adipocytes pp38/p38-MAPK		-NE	0.703135	0.951176	1.34569	2.24932	1.76314	1.42884		pvalue
			+NE	5.46824	4.01743	2.73117	2.2727	2.81514	2.04129		WT vs VasTg	-NE vs -NE		0.23
												+NE vs +NE		0.03
											-NE vs +NE	WT vs WT		<0.001
												VasTg vs VasTg		0.39
	SF 3G			WT							VasTg						2way Anova + Tukey's multiple comparisons test
	primary brown adipocytes NEFA (µmol/L)		-ISO	20.25	10.25	15.25	22.75	27.75	30.25	30.25	27.75	27.75	32.75	30.25	25.25		pvalue
			+ISO	407.75	395.25	425.25	450.25	457.75	382.75	265.25	107.75	147.75	205.25	170.25	120.25		WT vs VasTg	-ISO vs -ISO		0.98
																		+ISO vs +ISO		<0.001
																	-ISO vs +ISO	WT vs WT		<0.001
																		VasTg vs VasTg		<0.001
	SF 3H
	primary brown adipocytes
	SF 3I		pPKA substrates	WT			VasTg				2way Anova + Tukey's multiple comparisons test
	primary brown adipocytes pPKA substrates		-FSK	0.708902	1.30746	0.983643	0.838747	1.01843	0.838058		pvalue
			+FSK	1.52409	1.6738	1.6644	1.16342	1.19432	1.0461		WT vs VasTg	-FSK vs -FSK		0.88
												+FSK vs +FSK		0.03
											-FSK vs +FSK	WT vs WT		0.009
												VasTg vs VasTg		0.38
	SF 3I		pHSL/HSL	WT			VasTg				2way Anova + Tukey's multiple comparisons test
	primary brown adipocytes pHSL		-FSK	0.708902	1.30746	0.983643	0.838747	1.01843	0.838058		pvalue
			+FSK	1.52409	1.6738	1.6644	1.16342	1.19432	1.0461		WT vs VasTg	-FSK vs -FSK		0.88
												+FSK vs +FSK		0.03
											-FSK vs +FSK	WT vs WT		0.009
												VasTg vs VasTg		0.38
	SF 3J		NEFA	WT						VasTg							2way Anova + Tukey's multiple comparisons test
	primary brown adipocytes NEFA (µmol/L)		-FSK	20.25	10.25	15.25	22.75	27.75	30.25	30.25	27.75	27.75	32.75	30.25	25.25		pvalue
			+FSK	280.25	320.25	330.25	365.25	325.25	262.75	145.25	107.75	120.25	205.25	90.25	72.75		WT vs VasTg	-FSK vs -FSK		0.97
																		+FSK vs +FSK		<0.001
																	-FSK vs +FSK	WT vs WT		<0.001
																		VasTg vs VasTg		<0.001
	SF 3K
	primary brown adipocytes OXPHOS
	SF 3L			WT			VasTg					pvalue	2way Anova + Šídák's multiple comparisons test
	OXPHOS		I	1.01066	1.05559	0.933747	1.12412	1.13023	1.09259			0.6482
			II	0.902995	1.13424	0.962769	1.07369	1.1321	1.04252			0.8568
			III	0.962395	1.13875	0.898853	0.998731	0.951043	0.8893			0.966
			V	0.740746	1.21816	1.0411	0.875397	0.74507	0.746486			0.1393
